# Supplementary material for: Feedback inhibition by a descending GABAergic neuron regulates timing of escape behavior in Drosophila larvae
Source: eLife. 2024 Aug 28;13:RP93978. doi: 10.7554/eLife.93978 (PMC11357356; doi:10.7554/eLife.93978)
Supplement: Figure 1—source data 1. [file elife-93978-fig1-data1.zip › Figure 1_source data_2.csv]

Figure	Panels	Labels	n	mean	p-value	n for individuals performing the tested behavior	Percentage of individuals performing the tested behavior
1	E	ctrl / attp2>Chrimson	120			0	0
1	E	SS04185 / attp2>Chrimson	118			0	0
1	E	ctrl / Basins>Chrimson	231		3.38E-64	218	94.4
1	E	SS04185 / Basins>Chrimson	155			86	55.5
1	F	control	652	2.47	3.82E-14
1	F	SS04185	120	1.3
1	G	ctrl	225	1.64	0.0275
1	G	SS04185	89	1.89
1	H	ctrl	225	5.09	3.47E-18
1	H	SS04185	89	3.16
1	I	ctrl	214	10.35	6.64E-17
1	I	SS04185	70	5.67
