# Supplementary material for: Feedback inhibition by a descending GABAergic neuron regulates timing of escape behavior in Drosophila larvae
Source: eLife. 2024 Aug 28;13:RP93978. doi: 10.7554/eLife.93978 (PMC11357356; doi:10.7554/eLife.93978)
Supplement: Figure 1—source data 2. [file elife-93978-fig1-data2.zip › Figure 1_source data_1.csv]

Figure 1F				Figure 1G				Figure 1H				Figure 1I
control	SS04185			ctrl	SS04185			ctrl	SS04185			ctrl	SS04185
5.833	0.227			1.993	8.798			7.826	9.025			16.762	2.321
2.087	1.061			1.614	1.468			4.53	2.529			5.87	4.066
2.32	0.586			2.396	1.675			8.139	2.261			8.847	11.604
2.916	1.956			1.236	2.006			9.659	3.962			26.97	3.152
1.09	2.183			1.023	1.102			3.872	3.285			12.114	27.64
2.218	1.172			1.614	1.43			2.644	2.602			7.372	3.822
3.184	6.586			1.652	1.504			2.078	8.09			9.274	4.175
5.743	1.781			1.065	1.823			8.528	2.321			6.217	4.993
2.426	1.709			0.931	1.249			5.481	4.321			6.577	2.979
1.392	1.524			1.199	0.793			5.579	2.358			13.286	3.858
8.423	9.53			1.275	1.358			5.723	1.968			5.723	4.737
0.317	0.597			1.419	1.395			3.724	2.321			7.42	3.648
2.849	0.498			22.223	1.24			23.602	2.16			5.481	7.415
2.232	3.072			1.614	1.941			4.919	4.014			10.712	11.284
1.463	0.422			1.275	1.422			6.577	3.318			6.149	2.626
1.03	1.565			1.785	1.721			4.627	2.845			25.371	10.053
0.666	0.61			1.104	1.087			5.796	2.663			6.112	3.391
1.412	0.926			1.065	1.318			4.297	2.009			6.615	9.711
1.476	0.92			1.236	1.504			4.369	3.101			5.299	4.343
0.426	2.073			1.833	1.538			5.04	2.431			11.7	3.209
1.388	3.695			2.469	1.362			4.571	2.393			9.955	4.687
0.234	0.36			1.419	1.795			4.613	2.893			10.252	3.391
2.43	0.77			1.466	23.223			7.199	23.722			10.676	4.867
7.463	1.048			1.127	1.392			3.321	3.295			8.213	4.795
3.689	1.029			2.979	1.685			4.091	2.794			7.541	5.106
4.55	2.163			1.652	1.905			7.397	2.831			7.199	3.149
2.257	1.896			0.664	0.951			6.547	2.289			22.165	8.343
3.652	1.124			1.518	0.951			6.396	2.047			7.584	4.393
4.38	1.576			1.93	1.34			2.75	1.805			8.699	30
0.459	0.691			1.747	1.024			6.674	2.401			6.396	3.709
1.038	1.597			0.528	1.267			7.969	2.798			9.04	6.097
4.448	0.893			2.273	0.914			5.138	2.012			12.394	5.524
2.111	1.031			1.223	1.06			7.492	3.182			15.891	8.426
2.53	1.098			1.127	3.182			10.541	4.799			6.494	3.506
2.305	0.499			1.835	1.769			7.102	2.289			11.396	3.877
5.82	1.903			0.804	0.914			4.447	5.39			17.036	4.026
3.379	1.109			0.804	2.584			4.041	3.584			17.226	4.548
1.379	0.926			1.127	1.06			10.252	2.169			11.396	7.401
3.305	1.338			1.882	1.024			11.543	2.012			5.138	4.157
1.304	1.096			0.48	1.695			6.153	1.976			28.251	6.498
5.302	1.073			2.651	4.888			3.471	6.426			11.296	3.035
1.585	0.465			3.804	1.06			8.324	3.291			6.816	4.512
2.842	0.854			1.79	1.34			4.285	2.475			8.699	3.439
1.962	1.377			1.035	0.588			5.527	2.076			6.446	4.308
2.01	1.531			1.652	1.296			2.03	2.076			6.153	4.588
4.692	1.098			1.518	1.539			5.676	2.113			8.851	2.613
1.076	2.122			1.223	1.23			4.285	2.577			6.874	4.174
1.583	1.617			1.411	2.039			3.751	2.43			5.838	5.797
3.232	0.52			6.838	2.54			8.43	3.429			9.995	10.566
2.369	4.476			0.484	2.21			5.096	3.028			9.898	7.712
5.902	0.963			1.058	1.369			4.387	3.028			9.173	3.771
2.827	1			1.299	1.759			3.155	2.649			5.24	6.895
3.133	1.109			4.07	1.722			4.276	3.392			7.396	4.028
1.731	0.789			0.704	1.333			9.173	4.478			4.458	2.859
1.06	0.988			2.081	1.658			2.935	1.914			5.153	2.474
3.207	0.281			1.63	1.171			4.138	2.145			12.048	3.632
2.102	1.538			1.972	1.548			3.46	2.401			6.883	5.157
2.075	0.421			1.667	1.658			1.935	2.889			5.481	3.572
3.194	1.494			1.448	2.999			2.581	3.604			9.822	6.742
2.302	2.624			2.509	0.109			4.351	0.365			6.078	2.688
0.256	0.342			1.094	2.049			1.838	2.999			22.958	2.962
5.733	0.3			1.484	0.5			8.43	2.401			6.677	11.668
2.415	0.414			2.448	0.926			3.423	2.145			10.774	3.45
2.194	2.231			1.058	3.535			2.227	3.852			5.663	4.474
2.989	0.706			2.119	1.438			3.606	1.945			9.054	3.205
1.84	1.135			1.469	1.049			4.285	3.06			19.69	5.582
2.611	1.488			1.392	1.427			3.444	2.068			15.032	4.583
1.112	0.78			2.408	2.391			3.775	4.733			13.753	6.217
5.745	0.574			1.286	0.976			3.188	1.866			8.959	3.279
5.883	0.847			1.181	1.183			4.078	2.427			4.853	3.45
3.401	1.347			0.81	0.647			5.08	0.902			3.642
4.878	0.391			1.067	1.501			6.041	2			14.36
2.879	0.889			1.249	1.427			3.66	1.72			9.449
1.975	0.818			1.944	1.963			2.189	2.317			4.933
0.82	1.659			1.14	9.35			3.737	10.33			11.129
4.927	0.89			1.469	1.61			3.444	1.963			5.46
0.572	1.67			13.165	0.231			13.507	0.719			7.275
1.317	3.145			12.761	1.012			13.218	3.024			5.933
3.126	0.256			8.164	1.257			8.384	1.574			5.263
7.441	0.974			1.724	1.352			2.59	2.314			25.724
2.429	0.853			1.505	1.425			4.567	2.096			3.099
0.482	1.231			1.067	0.937			5.627	3.059			8.68
2.865	0.605			1.392	1.217			7.067	2.463			9.163
1.099	0.256			2.336	1.152			2.7	3.45			6.811
6.269	0.95			1.392	1.254			2.555	2.352			4.361
9.414	1.901			1.209	1.011			5.627	4.839			8.873
0.417	1.219			0.359	1.12			4.676	2			5.409
5.267	0.317			1.14	1.217			6.078	2.314			4.505
0.295	0.745			0.846	1.292			3.847	2.913			7.178
5.465	0.507			1.469				8.05				6.618
2.615	2.011			0.736				4.567				15.897
3.965	1.036			2.445				6.116				4.018
3.643	0.641			0.736				8.846				5.982
1.837	2.342			0.956				4.529				5.799
1.233	0.89			1.976				2.261				9.163
2.224	1.244			1.209				7.14				9.592
3.237	0.255			3.188				4.75				23.775
4.518	0.254			0.919				2.902				12.173
9.125	0.499			1.181				4.458				7.421
0.281	0.293			1.616				3.476				4.89
2.331	0.354			0.27				0.489				5.215
9.661	0.98			1.186				3.941				6.123
0.383	3.224			1.369				3.941				10.251
2.563	1.537			1.702				6.063				5.741
0.665	1.099			1.003				6.283				6.499
2.365	0.293			1.186				9.393				20.586
5.673	0.353			6.026				6.976				8.34
1.498	0.488			1.587				2.006				2.914
7.929	2.012			1.481				4.562				5.244
2.927	0.317			1.075				4.863				3.872
0.82	0.962			0.782				5.368				7.096
1.847	0.671			0.565				4.308				4.876
2.154	2.122			1.075				2.089				6.241
3.126	1.246			0.855				3.085				8.474
4.52	2.298			1.481				2.82				3.975
1.353	1.098			1.741				4.343				6.645
2.495	3.828			1.856				2.162				12.815
2.262	0.88			0.961				4.343				13.316
3.073	1.097			1.003				5.77				4.615
4.492	1.621			1.66				3.794				10.304
0.338				0.417				2.635				7.242
2.745				1.624				4.562				4.011
2.918				1.222				7.343				4.773
0.378				1.294				6.135				5.998
0.281				0.16				0.489				14.229
4.158				1.481				6.026				4.773
1.95				1.258				3.977				7.819
2.082				1.075				5.295				7.891
1.886				0.961				3.201				5.294
3.062				1.332				3.162				4.965
2.049				1.258				11.319				23.805
1.75				1.624				3.648				7.783
2.34				1.55				4.013				8.321
1.988				0.892				6.537				9.391
0.209				0.908				5.982				30
1.592				0.433				14.129				9.905
4.612				0.956				8.63				4.355
3.329				0.628				5.891				7.39
1.588				1.336				2.532				6.197
3.122				0.724				4.018				9.282
3.646				1.678				2.582				5.001
1.856				0.724				4.457				3.509
0.215				1.237				7.903				8.906
0.293				1.189				3.879				2.742
2.831				1.054				4.75				6.124
0.212				0.866				2.335				7.66
1.917				0.336				4.409				8.746
0.206				14.409				15.222				8.599
8.469				0.677				4.982				22.197
1.805				1.482				4.604				12.874
0.203				1.725				2.189				16.073
3.037				0.956				5.312				8.746
0.854				1.287				5.556				6.099
1.5				1.054				2.433				14.38
2.508				0.775				5.263				7.146
1.488				0.956				7.811				10.611
0.268				0.58				6.811				14.411
2.232				1.287				3.482				13.391
2.512				0.628				7.86				8.708
1.133				1.482				4.604				8.782
0.806				1.098				4.457				24.695
0.207				0.775				3.835				6.208
0.255				2.532				6.263				26.122
1.842				1.482				1.909				30
0.744				1.58				2.727				9.22
1.165				1.385				5.751				15.196
0.331				1.237				15.222				7.861
0.561				0.677				2.957				13.013
1.523				0.908				4.75				8.258
6.946				0.628				3.482				10.256
2.476				0.866				3.385				26.256
4.988				1.287				4.799				8.111
1.306				1.433				2.866				6.609
0.975				1.824				3.879				11.609
1.172				1.53				6.666				7.586
1.169				0.225				3.642				26.475
0.754				1.385				2.14				14.781
2.155				1.287				4.604				11.282
3.507				1.189				4.89				20.049
1.487				0.882				2.731				20.158
1.487				0.911				6.17				12.306
0.501				1.388				4.231				24.013
2.816				0.911				7.022				10.074
2.052				0.608				2.439				8.775
2.572				1.133				4.304				8.037
0.22				1.242				3.292				14.44
0.367				0.85				5.9				8.342
0.609				1.522				3.804				10.805
1.367				0.85				5.352				9.257
2.865				0.985				3.902				12.927
1.225				1.388				1.949				15.247
2.207				1.021				2.914				10
1.902				1.317				4.644				28.978
2.249				1.058				6.035				11.598
2.897				0.778				2.231				5.732
1.563				1.095				3.012				9.56
2.259				1.84				2.976				7.244
3.749				1.133				4.195				11.231
0.768				0.85				4.839				6.184
4.27				2.339				3.292				11.831
4.974				1.595				6.316				9.084
2.642				1.021				3.182				13.268
1.828				1.206				3.69				6.913
3.49				0.814				2.976				17.23
2.411				1.693				4.304				17.157
0.914				0.915				7.428				15.556
1.792				0.769				4.318				10.115
1.916				1.172				4.074				30
1.319				1.355				4.782				9.934
0.245				1.172				4.526				5.913
2.597				1.355				4.318				7.281
0.22				1.464				5.184				11.305
0.567				0.698				6.271				14.415
1.975				0.698				2.742				11.011
0.499				1.318				5.88
0.342				1.318				5.075
0.476				1.318				8.209
0.457				1.172				3.368
1.157				1.062				3.692
0.22				1.387				6.454
0.511				1.355				4.892
0.866				1.61				4.599
0.518				1.464				4.46
1.73				1.464				3.038
3.062				0.951				8.172
2.015
4.56
0.867
5.675
1.256
0.715
0.364
0.318
2.832
1.163
2.107
0.438
4.418
0.785
4.317
2.666
0.324
2.64
4.938
5.367
3.001
2.584
1.953
2.203
6.581
2.207
0.261
0.33
3.831
1.844
3.184
3.671
1.012
1.058
1.748
1.376
8.11
2.803
7.75
3.573
0.245
0.621
0.285
0.293
5.931
3.232
1.562
3.022
1.39
0.218
0.801
1.983
0.658
1.212
3.277
0.976
0.29
1.86
3.765
3.568
0.628
1.46
0.219
5.828
0.55
2.755
0.208
2.572
2.218
4.361
1.035
5.28
1.086
1.475
5.999
8.207
1.366
0.464
0.95
1.199
0.419
1.611
3.081
1.145
3.788
2.037
1.561
4.586
3.743
2.087
1.133
1.982
1.014
1.795
2.665
1.861
2.23
4.112
2.098
1.339
1.428
2.602
0.306
1.742
1.899
0.474
3.382
0.808
1.31
2.206
4.767
2.134
0.953
0.578
2.218
2.938
1.536
1.786
1.257
2.45
6.121
0.22
2.537
1.698
1.287
4.841
0.329
3.531
1.93
3.221
4.545
3.081
2.719
1.639
4.22
1.585
2.24
0.403
3.594
1.83
10.061
4.611
2.024
1.203
1.747
2.708
2.463
0.684
0.526
5.645
1.682
1.134
1.83
5.074
3.364
1.985
1.794
13.696
3.957
0.61
3.438
7.674
2.83
1.537
5.263
5.85
2.462
1.811
1.997
1.196
0.246
0.61
3.294
0.904
3.304
2.774
1.232
3.733
2.011
2.652
2.037
6.666
1.977
2.055
0.252
3.706
2.69
3.696
2.065
1.469
1.257
1.839
4.073
0.962
5.896
1.179
1.19
0.813
4.305
2.83
1.477
5.884
0.524
1.476
3.122
1.621
0.464
1.965
1.487
0.238
4.356
2.243
3.582
1.67
4.269
0.512
2.23
1.379
1.999
1.49
4.488
1.378
6.855
3.327
6.231
2.024
1.888
1.475
2.359
2.195
0.815
7.232
2.403
3.659
3.122
0.876
2.292
3.359
2.013
0.876
3.06
1.394
3.731
0.491
0.427
0.954
1.147
6.233
1.05
4.366
0.527
2.147
13.985
1.513
2.28
3.842
2.854
2.118
2.049
2.519
0.384
0.682
0.321
0.384
3.512
1.739
4.197
1.146
1.433
2.607
2.055
2.451
1.95
5.136
1.233
3.417
0.755
0.307
2.109
0.241
3.317
3.701
5.623
2.283
4.786
1.849
1.502
5.259
24.036
2.843
6.111
1.89
2.524
1.831
3.024
0.329
1.384
3.207
3.171
0.294
3.075
0.755
2.05
5.05
1.89
2.282
0.852
4.502
1.965
2.917
2.404
4.355
0.561
3.116
2.336
1.893
0.463
3.327
4.977
1.457
1.453
1.328
5.073
2.206
7.183
1.917
3.328
3.756
3.403
1.136
2.018
0.414
1.427
0.636
0.219
3.062
0.44
4.723
3.989
0.231
2.054
0.953
3.462
0.366
4.721
2.161
0.341
0.56
2.484
1.135
2.162
1.122
2.572
2.136
2.611
1.22
3.587
1.147
0.574
1.488
6.513
1.268
0.908
3.549
1.234
1.19
1.92
2.902
2.049
1.35
6.616
3.611
1.17
3.427
2.627
1.573
3.621
3.354
2.243
6.186
2.963
3.841
3.72
0.261
1.855
5.573
0.245
0.414
0.354
0.328
2.044
1.74
1.721
2.758
4.562
1.733
1.892
0.541
2.942
3.757
0.22
0.641
6.891
0.281
1.183
2.196
2.779
2.63
2.405
0.403
5.067
1.006
3.694
4.903
3.537
2.353
1.358
2.989
2.16
2.996
1.126
1.574
1.853
1.433
7.221
2.512
1.656
