# Supplementary material for: Feedback inhibition by a descending GABAergic neuron regulates timing of escape behavior in Drosophila larvae
Source: eLife. 2024 Aug 28;13:RP93978. doi: 10.7554/eLife.93978 (PMC11357356; doi:10.7554/eLife.93978)
Supplement: Figure 1—figure supplement 1—source data 1. [file elife-93978-fig1-figsupp1-data1.zip › Figure 1_supplement 1_source data_1.csv]

Figure 1-Supplementary-1E				Figure 1-Supplementary-1F					Figure 1-Supplementary-1I
ctrl	SS04185			ctrl	SS04185				ctrl / attp2>Chrimson	SS04185 / attp2>Chrimson	ctrl / Basins>Chrimson	SS04185 / Basins>Chrimson
10.24	0.227			11.88	1.658				0.538066685	1.195371412	1.585550207	1.887144326
9.408	1.061			1.34	9.075				0.81665445	1.709878996	0.91677565	1.509148077
9.561	0.586			0.708	0.891				0.69101673	1.141921668	1.832670671	1.188059549
8.74	1.956			10.039	2.508				0.902252156	1.33972938	1.595281946	1.800543589
6.544	2.183			8.242	24.355				0.62308935	0.812547189	1.24835697	1.659891129
4.584	1.172			4.728	1.22				0.578383444	0.822668707	1.628607282	1.521994085
4.478	21.727			5.05	1.854				1.245419856	0.098004403	1.768508806	1.399140796
11.152	0.498			0.746	0.672				0.675131199	1.108725591	1.85686691	1.648386794
10.459	3.494			0.736	1.44				0.441013414	0.760198818	1.719438324	1.56802244
5.877	1.565			0.998	0.621				0.789014247	1.118302649	1.245789545	1.963337809
9.089	0.61			11.208	10.396				0.590373091	1.223606882	1.686516872	1.701060834
11.504	0.926			2.072	2				0.714844048	1.900874708	1.626025655	1.86899638
1.379	0.92			0.804	0.61				0.711115406	1.275212598	1.259727983	1.660633749
4.609	11.138			0.843	1.977				0.726044849	1.163439131	0.675597848	1.782793602
6.887	1.896			0.854	2.144				0.906365926	1.38508173	1.59877943	1.620495974
6.814	1.124			4.916	9.092				0.484789395	0.560809328	1.819120339	1.795373062
7.351	1.576			4.779	1.025				0.589234622	0.891555374	1.862406282	1.923709443
14.33	0.691			21.002	1.861				0.586581416	1.382116681	1.50316243	2.161607932
5.924	1.597			1.072	0.546				1.094568869	1.368817498	1.406924065	1.72942354
3.207	0.893			1.575	1.159				0.298712241	0.720092409	2.532855744	3.081963008
4.177	1.031			4.918	1.586				0.826606795	0.474383039	1.570809321	1.614417561
5.752	1.098			3.43	1.382				0.96674385	1.411821981	1.778797492	1.773223476
8.148	0.499			7.658	1.511				0.280795676	0.807186316	1.581547066	1.708453911
9.634	1.903			5.342	2.213				0.562061652	0.338802229	1.519777674	1.606363805
1.112	1.109			8.734	5.048				0.850312032	0.427909413	1.394792747	1.75730028
5.745	0.926			7.453	1.599				0.200238631	1.184575512	1.234459097	1.425100089
9.284	1.338			5.94	1.243				0.422107074	1.09281622	1.633254325	1.966481539
9.732	2.169			0.994	3.808				0.583542208	0.459801228	1.639940138	1.943042153
0.82	1.319			0.803	3.477				0.417519365	0.884172564	1.315743785	1.756810325
9.942	1.377			1.724	6.621				0.326736682	0.810536123	2.016349699	1.845223639
10.352	1.531			3.69	1.105				0.406962097	1.648398653	1.859063527	1.377219466
3.964	1.098			0.73	1.079				0.871656126	1.592089065	1.618162215	1.628793117
6.269	2.122			1.258	2.014				0.130792199	0.817662822	1.965636845	1.720398585
9.831	1.617			1.548	1.366				0.216418914	0.253613313	1.607586725	1.592038864
17.607	0.52			1.853	2.602				0.740186632	0.014295678	2.012615809	2.182759828
8.937	5.439			13.19	1.868				0.588229408	1.111355482	1.315954597	1.467865781
7.755	1			2.047	1.108				0.846137845	0.941573217	1.522962881	1.915468081
11.737	1.898			7.355	1.685				0.399221549	0.550893777	1.696062435	1.711348986
15.637	0.988			11.408	2.66				0.24318533	0.996625227	1.267897836	1.808666887
18.027	0.281			9.734	0.73				0.246564586	1.364081799	1.942042081	1.689823675
7.947	7.133			5.72	1.059				0.568629874	1.229684958	1.691651895	1.536289241
5.873	2.937			2.254	1.928				0.248975888	0.689325709	1.717120459	1.752734115
7.83	1.135			2.804	0.964				0.736235423	1.00936849	1.660096477	1.726873481
10.493	1.488			3.165	1.268				0.146563145	0.511640311	1.64700573	1.543385725
0.659	0.78			5.397	2.305				1.088727459	0.862163769	1.884076657	1.554427835
10.076	1.421			6.669	2.195				0.403488019	1.714720972	1.176284401	1.687007005
6.861	1.347			0.77	2.011				0.487701615	0.66624468	1.587478405	1.820080131
4.537	0.391			1.868	1.805				0.614249815	1.564474749	1.618978482	1.716562411
1.592	0.889			5.1	1.45				0.058128322	0.262638115	1.962691676	1.859323101
4.612	0.818			1.778	3.148				0.302451292	0.434906186	1.708213035	1.697217162
11.685	1.659			1.451	5.392				0.551869446	1.586007015	1.626141048	2.018356411
7.324	0.89			2.609	2.417				0.423061591	2.167733064	1.801022966	1.451828039
0.206	1.67			0.725	0.945				0.307968633	1.22303723	1.501154664	1.986286175
13.514	3.145			7.438	1.377				0.477074066	1.759570398	1.843679491	1.822078194
2.354	0.256			0.672	0.965				0.581867072	0.428578098	1.794930044	1.276783972
2.508	0.974			3.621	0.743				0.213673015	1.731966908	1.510963016	1.785505619
1.488	0.853			2.013	1.751				0.6107968	1.842743599	2.243781384	1.397933711
5.012	1.231			1.6	1.377				0.189006915	1.549936654	1.650854207	1.495176429
2.401	0.605			0.513	2.756				0.435078151	0.521783076	1.883096177	1.678713216
1.842	0.256			5.597	1.427				0.049642711	1.172512802	1.633038121	1.221466933
4.324	0.95			0.914	2.89				0.388528778	1.429737128	1.778553426	1.948349564
15.716	1.901			7.695	1.017				0.921263369	1.515125152	1.368998001	1.719001429
2.147	1.219			3.72	0.672				0.189491949	1.623675271	2.076001132	1.812310782
9.072	1.062			2.525	1.877				0.651318506	1.403826518	1.633083367	1.702643099
1.988	0.507			19.586	8.609				0.754135557	0.634929581	1.682717133	2.02623676
2.816	3.047			0.599	0.987				0.594786544	1.129553508	1.222747357	1.907293332
5.82	0.641			2.724	1.488				0.98199205	0.642624457	1.901868925	1.687855455
7.664	2.342			4.596	0.853				0.720427979	1.275213106	1.94058969	1.998605949
4.151	0.89			2.923	4.083				0.36083416	0.661936626	1.202171515	1.557320685
11.236	1.244			1.914	2.583				0.893228472	1.039677842	1.277796913	1.034362396
4.27	0.509			3.871	0.783				0.704279764	1.017438654	1.350053443	1.132810898
12.934	0.499			13.708	3.304				0.441798673	0.789663052	1.266224871	0.919604061
8.352	0.293			5.062	0.926				0.911308484	1.006839875	1.066602309	1.070329126
0.245	0.354			5.526	1.525				0.944878014	1.294434073	1.92130997	1.434355756
3.384	7.133			1.183					0.437042121	1.171160739	1.111296594	1.300689534
2.474	0.353			0.835					0.520762295	0.641482189	1.652367967	1.268143163
0.818	0.488			1.06					0.827592279	1.339663854	1.637583728	1.162109354
1.614	2.012			9.903					0.669766172	1.402049645	1.858105053	0.953343074
0.731	0.317			1.546					0.57418569	1.37149197	1.88969349	0.878352813
3.114	0.962			1.054					0.861592208	1.437992373	1.864667417	1.102588319
5.077	0.671			6.379					1.073486566	1.324420714	2.343640048	1.016627915
5.427	2.122			4.271					1.24332497	1.972894563	2.118462908	1.130475974
7.646	1.246			1.472					0.508367671	1.708890034	1.151227715	1.445728455
3.514	2.298			0.951					1.34080186	0.489079174	1.683619892	1.287227826
3.708	1.098			1.14					0.826481707	1.295566662	1.131044317	1.326668164
5.203	3.828			20.412					0.56297893	1.444845928	1.184602335	0.995514298
9.947	0.88			0.666					0.787353011	0.144736959	1.642585374	1.265482541
10.305	1.097			3.417					0.321660947	2.050223513	1.098653224	1.370105423
9.741	1.621			4.51					0.490924893	1.078732452	2.173195208	1.107714795
9.379				0					0.574580057	0.464746892	1.232915828	1.128757094
8.859				1.495					0.873486381	0.527719745	1.437196954	0.867751639
8.865				1.355					0.685299984	1.012511792	1.348132208	1.05936257
18.663				0.805					0.521842235	0.983164166	1.701317412	1.210489827
4.439				0.67					0.997045783	1.098289616	1.31932178	1.283711553
0.578				0.915					0.348938099	1.05377573	1.546487085	1.128748969
9.163				0.867					0.878321215	1.25738624	1.724895298	1.122828608
6.993				0.675					0.627402988	1.405996716	2.190524621	1.152318436
3.853				1.061					1.303554635	1.27086141	1.712453543	0.819338097
4.543				1.232					0.970299895	1.433377684	1.620236301	0.958393626
11.281				2.317					0.796622373	1.22207002	1.702589088	1.561832326
6.597				6.631					1.449205382	1.189686619	1.697435273	1.084530928
2.963				4.793					0.414894798	2.2360924	1.493026693	1.269365815
4.79				3.165					0.697203276	1.11234595	1.665181012	0.989762422
5.396				2.926					1.22184489	1.2980772	1.522741683	0.963050639
13.84				0.755					0.80720068	1.31305172	1.790019851	1.616318063
10.037				1.248					0.711246829	1.341905573	1.398199004	1.296838216
2.149				0.854					0.903238385	1.714258017	1.684082555	1.239216351
2.03				0.811					0.543567195	1.362132396	1.600403097	2.208829618
4.226				6.866					0.309791665	0.791676058	1.894533718	1.578521961
7.386				3.01					0.308079748	0.608924284	2.005931267	1.354085641
4.586				2.414					1.10427215	0.894644137	0.618494776	1.173920025
8.945				16.355					0.350657598	0.710075011	1.76356327	1.076506599
7.335				1.318					1.147258634	0.317541089	1.807176249	1.14989761
8.44				0.475					0.453902072	0.963831129	1.524212287	1.394420199
2.767				2.025					0.675293775	0.605430908	1.523013471	1.033038763
2.602				2.387					0.861824902	0.542765947	1.925810737	1.121735019
4.421				1.196					0.68529016	0.512798424	1.616836797	1.188660808
7.706				1.072					0.609888908	0.252427447	1.044640624	1.423912396
4.767				0.889					1.104046033	0.307273603	2.244445003	1.33683736
3.665				6.525					0.829048458	0.157465337	0.970143127	0.717207886
2.218				1.061					0.576690224	0.414204496	1.611618332	1.676926361
9.967				0.61					0.946831545	1.209901737	1.441442255	1.591524508
11.863				0.5					0.578075991	0.909237481	1.398797456	1.055194541
4.841				11.05					0.774497493	0.329495146	1.980072214	0.934579706
9.011				0.42					0.615530668	0.757705548	1.107972649
7.626				7.012					0.824538723	0.455191441	2.630783838
4.358				3.194					0.67629616	0.888117479	2.112313894
5.805				0.829					0.36630324	0.433350787	1.69219905
6.237				1.083					0.804185549	0.701522892	1.559796614
1.83				3.022					0.789643462	1.307251505	1.885535235
14.672				9.925					1.568685998	1.491377825	0.562548707
7.682				0.871					1.485001165	1.139354517	1.595606496
3.673				0.391					1.09581319	1.318841101	1.525125766
10.291				3.573					1.058810569	0.976153918	2.333881726
12.217				2.475					1.272788335	0.959631805	1.379852742
21.701				0.439					1.13020619	1.336806715	1.58084037
12.041				19.487					0.53845789	0.543352177	0.842723709
17.383				2.599					0.576474348	0.802611329	0.728600928
2.052				2.05					1.919057443	0.422132636	1.105778897
3.294				8.476					1.508964418	0.836664132	1.435789785
8.214				24.12					0.708109574	1.069500306	1.678422107
10.433				1.696					1.372117947	0.730695427	0.502979427
14.656				0.663					1.373185037	1.191436322	1.229066639
2.69				0.936					1.029917579	1.086066381	1.05015752
5.761				1.305					1.166208794	1.442903264	1.162625242
4.565				7.341					1.371823094	0.771169468	2.103658688
13.3				0.541					1.644930657	0.859459337	1.151791733
0.813				0.471					1.138564258	0.803503183	1.319620855
16.496				4.477					1.684694534	1.114781411	1.510811237
4.743				0.545					1.342949441	1.26256713	1.192115436
4.154				1.977					1.713731253	1.028961074	1.157433885
11.851									0.807939164	0.752649067	1.693474333
7.011									1.402537374	1.160945833	1.368001463
4.868									0.898092448	0.910650377	1.438224255
5.866									0.870007906	0.480840139	1.100146709
10.182									0.341246738	1.280778676	0.994243223
13.977									1.04159259	1.334901603	0.797591471
3.01									1.269527057	1.252882526	1.121795904
13.294									1.029565142	1.095284114	3.170089694
6.29									1.877644892	0.438729719	1.856322136
6.248									1.562681727	0.903589288	1.799951782
4.454									1.30784826	0.717831025	1.866968374
4.222									0.618946227	1.081972449	1.430828394
1.381									1.74002518	0.660668052	1.878106683
8.43									0.869433758	0.74418608	2.77568844
7.04									1.321436188	0.765227799	1.602109088
15.498									0.872209303	0.988062336	1.554048416
2.28									0.729942212	0.598394475	1.382088225
3.842									1.898336781	1.228577622	0.965593185
7.021									0.524869017	1.036871587	1.538668857
4.29									1.269143517	1.229698741	1.493602474
10.594									1.065821806	1.060387162	1.191700791
4.04									1.317337072		0.77411332
6.456									0.794092978		1.425300068
6.369									1.926114162		1.158182332
3.417									1.42395274		1.433131774
3.412									0.972700312		2.224982926
3.317									0.371361667		1.461225372
16.393									1.208124217		1.763408908
3.351									1.151430401		1.815922678
29.295									1.146376753		1.673703381
2.843									1.418449739		1.325266258
10.525									1.078486477		1.210330672
9.775									1.355491191		1.284428415
7.295									1.631320812		2.130885533
2.05									1.530395191		1.732124576
6.94									1.588224217		1.831211051
3.134									1.059284166		2.114101687
6.467									0.86175031		1.613833232
9.676									1.493851709		1.531868655
6.013									1.236008384		1.454983928
2.356									1.513227557		1.737053247
3.327									1.113371218		4.377342575
6.434									1.736972437		0.961483299
17.243									0.788275492		0.762393135
12.404									0.763437984		0.353807936
5.85									1.450857423		0.472723133
8.225									1.59240725		0.51798178
6.274									1.117375024		0.457435234
4.781									1.11924879		0.453150392
4.721									1.134376207		0.799498229
3.062									1.613481239		0.051996474
3.619									1.258828248		0.081092058
7.992									0.783279127		0.644399434
10.627									1.6437332		0.436145558
8.689									1.650099325		0.23164885
7.893									0.710301897		0.328333311
17.698									1.583643198		0.131135856
11.248									1.18626202		0.656301938
11.783									1.905029838		1.49652371
6.804									1.310717396		0.421437179
5.836									0.654245596		0.549192509
6.914									1.419525163		0.014667779
8.263									0.638121853		0.04211356
11.67									2.267139261		0.045812825
4.618									1.271884816		0.212191814
8.355									1.854371372		0.403085456
4.975									1.641866758		0.300053521
5.438									1.688057304		1.020927648
14.67									1.362352992		0.39760853
7.248									1.793427269		0.067098772
5.149									1.03305366		0.575316022
4.122									1.170019231		0.2880936
4.86									1.367490619		1.136748751
11.389									1.474969759		0.610482827
									1.514731244		0.267824755
									1.099145989		0.742226838
									1.604019831
									0.791801501
									1.513974767
									1.347958618
									0.540408791
									1.025363766
									0.412524486
									1.550550987
									0.150809333
									1.422850113
									1.025656795
									0.740342804
									1.048185945
									1.639441364
									1.577381041
									1.416396806
									1.27345363
									0.67321628
									1.367272662
									0.977374226
									1.125109875
									1.420511819
									1.534672469
									0.810875565
									1.43227485
									1.726925724
									1.578255914
									1.240397332
									2.051300414
									1.087449533
									2.307287811
									2.508089856
									1.981245982
									1.939003832
									1.766882442
									1.85344154
									1.376554799
									1.792565902
									0.27144257
									1.545186105
									1.684029508
									1.700223899
									1.497027363
									1.86362471
									2.547237565
									1.884677274
									2.069506125
									0.92611629
									2.154236241
									2.427158582
									0.593886474
									1.215117214
									0.952068345
									1.324813666
									1.550335193
									1.396250975
									0.550351228
									1.208641948
									1.393624689
									1.18318813
									1.17353622
									1.203998757
									1.145066475
									1.527886516
									1.632352319
									1.419568657
									1.140255985
									0.543233638
									1.691185786
									0.643698411
									1.55731954
									1.929484971
									0.943773991
									1.42322342
									0.868308601
									1.495848935
									1.777234395
									1.764173782
									0.801058638
									1.08526483
									0.952373045
