# Supplementary material for: Feedback inhibition by a descending GABAergic neuron regulates timing of escape behavior in Drosophila larvae
Source: eLife. 2024 Aug 28;13:RP93978. doi: 10.7554/eLife.93978 (PMC11357356; doi:10.7554/eLife.93978)
Supplement: Figure 1—figure supplement 1—source data 2. [file elife-93978-fig1-figsupp1-data2.zip › Figure 1_supplement 1_source data_2.csv]

Figure	Panels	Labels	n	mean	p-value	n for individuals performing the tested behavior	Percentage of individuals performing the tested behavior
1	A	ctrl	308		0.128	162	52.6
1	A	SS04185	172			78	45.3
1	B	ctrl	308		0.183	285	92.5
1	B	SS04185	172			153	89
1	C	ctrl	308		0.553	2	0.6
1	C	SS04185	172			2	1.2
1	D	ctrl	308		0.046	7	2.3
1	D	SS04185	172			0	0
1	E	ctrl	225	7.16	1.07E-30
1	E	SS04185	89	1.76
1	G	ctrl	151	3.9	0.169
1	G	SS04185	74	2.55
1	H	ctrl	228		0.000000101	146	64
1	H	SS04185	124			112	90.3
1	I	ctrl / attp2>Chrimson	308	1.03	0.901
1	I	SS04185 / attp2>Chrimson	172	1.02
1	I	ctrl / Basins>Chrimson	227	1.42	0.114
1	I	SS04185 / Basins>Chrimson	124	1.49
