# Supplementary material for: Feedback inhibition by a descending GABAergic neuron regulates timing of escape behavior in Drosophila larvae
Source: eLife. 2024 Aug 28;13:RP93978. doi: 10.7554/eLife.93978 (PMC11357356; doi:10.7554/eLife.93978)
Supplement: Figure 1—figure supplement 2—source data 1. [file elife-93978-fig1-figsupp2-data1.zip › Figure 1_supplement 2_source data_1.csv]

Figure 1-Supplementary-2C
control	54B01-AD	46E07-DBD	SS04185
9.158	7.078	25.991	1.407
11.437	0.577	26.365	6.14
9	1.493	25.173	1.399
5.053	1.125	10.78	17.888
5.048	3.593	27.245	11.558
5.3	0.222	27.585	14.247
4.848	5.886	3.48	8.451
11.092	6.645	28.019	0.334
6.704	11.819	28.705	7.863
7.922	0.622	19.641	6.741
4.404	18.409	23.284	2.046
10.229	5.242	28.534	3.23
14.114	18.559	11.817	4.077
3.306	7.125	2.134	0.492
6.98	2.888	1.907	0.907
1.44	16.523	24.073	1.639
1.506	15.649	24.885	2.408
8.658	12.666	26.592	1.036
14.11	9.575	28.973	2.681
5.858	6.715	0.449	1.083
5.075	3.91	29.197	9.733
3.525	1.632	17.802	11.95
8.604	4.749	17.955	5.483
6.422	23.716	5.801	5.018
6.907	10.645	24.361	5.537
7.417	17.132	12.307	17.401
8.02	1.516	29.469	4.934
0.691	9.506	14.664	3.816
7.095	6.538	22.189	0.587
1.987	6.434	17.584	2.624
15.933	16.713	14.263	0.268
5.107	25.223	5.862	0.949
11.229	6.975	29.378	18.394
8.02	28.188	14.711	15.453
6.178	5.311	17.323	7.979
10.114	6.617	14.132	3.725
2.354	21.401	21.051	8.734
8.427	25.545	4.264	0.287
0.398	0.467	3.148	0.207
2.034	25.551	21.396	1.241
2.136	11.302	29.73	1.2
0.773	4.04	16.4	4.49
11.469	5.578	17.344	11.384
4.998	5.227	24.462	3.933
3.445	24.298	26.432	1.777
10.29	29.269	11.373	0.334
1.085	28.812	26.123	5.049
0.45	11.063	0.761	5.561
2.608	11.977	2.177	3.856
5.521	3.599	24.751	3.048
0.822	29.036	24.75	15.137
0.865	22.524	3.782	1.645
6.464	9.274	13.345	1.731
0.265	28.886	29.025	2.311
8.575	10.382	28.931	3.25
2.356	2.928	27.138	5.931
3.869	4.833	21.109	1.687
7.468	2.194	28.204	0.618
8.643	5.044	7.312	2.674
10.055	2.083	28.887	0.66
12.905	1.161	29.187	2.978
18.142	2.528	10.884	1.868
9.809	5.113	28.779	1.426
10.325	2.147	27.609	20.278
15.785	2.939	11.269	1.778
8.297	9.554	1.092	1.907
7.963	12.119	29.191	0.62
5.256	10.893	5.493	2.931
2.658	17.245	28.28	0.334
23.23	25.276	20.94	0.489
9.678	0.248	29.421	3.378
0.418	0.778	28.954	3.931
13.169	2.344	23.379	2.512
5.726	9.416	11.594	2.884
2.4	4.866	0.377	22.62
5.735	11.023	29.153	2.045
16.29	12.446	23.226	0.669
9.849	2.654	5.463	0.288
3.198	13.488	14.805	0.648
5.357	4.997	12.721	5.242
12.573	3.687	21.429	2.822
5.851	9.401	12.351	1.867
17.962	21.052	7.985	2.268
5.061	1.318	22.318	0.382
5.068	2.268	7.187	1.267
18.089	4.462	10.439	2.604
1.477	8.33	16.152
7.794	2.225	5.847
0.303	0.977	1.218
9.328	9.079	16.206
2.411	5.378	5.644
2.481	2.023	2.418
0.213	1.086	29.106
12.49	3.059	21.95
0.706	3.952	5.647
5.022	5.905	0.268
4.585	3.819	3.728
11.45	8.41	23.886
3.044	5.816	7.083
4.227	6.088	26.535
4.189	7.385
0.231	0.314
16.218	1.58
1.74	25.033
8.355	0.977
3.861	7.746
6.695	4.974
5.968	5.284
2.826	3.205
6.563	2.285
3.745	5.209
6.613	4.913
6.492	22.929
5.13	11.551
2.617	15.711
17.27	14.329
2.197	25.155
3.466	23.625
8.354	12.861
20.041	3.982
8.689	8.682
4.932	2.857
8.42	25.816
16.326	13.851
2.754	28.085
7.979	5.682
13.207	15.992
3.663	10.257
11.407	15.234
2.532	29.555
1.999	13.811
11.154	17.078
16.2	17.173
6.155	28.433
9.19	2.821
6.265	12.979
1.468	24.31
2.259	29.088
11.601	29.076
3.933	4.634
9.426	14.75
11.107	11.852
6.021	3.515
8.974	7.254
3.382	3.114
1.512	23.519
25.311	12.017
12.331	10.598
18.722	6.735
14.635	1.619
9.933	7.454
	2.442
	0.454
	5.11
	5.218
	2.583
	5.677
	3.501
	6.541
	3.944
	8.795
	2.524
	18.734
	5.863
	9.177
	5.538
	17.68
	0.845
	6.825
	7.898
	3.828
	21.458
