# Supplementary material for: Feedback inhibition by a descending GABAergic neuron regulates timing of escape behavior in Drosophila larvae
Source: eLife. 2024 Aug 28;13:RP93978. doi: 10.7554/eLife.93978 (PMC11357356; doi:10.7554/eLife.93978)
Supplement: Figure 1—figure supplement 2—source data 2. [file elife-93978-fig1-figsupp2-data2.zip › Figure 1_supplement 2_source data_2.csv]

Figure	Panels	Labels	n	mean	p-value	n for individuals performing the tested behavior	Percentage of individuals performing the tested behavior		Post-hoc tests	Figure	Panels	Group 1	Group 2	p-value	bonferonni corrected p-value
1	B	control	162			142	87.65432099			1	B	control	54B01-AD	0.060913178	0.365479066
1	B	54B01-AD	209			168	80.38277512			1	B	control	46E07-DBD	0.508999249	3.053995497
1	B	46E07-DBD	103			93	90.29126214			1	B	control	SS04185	2.89E-12	1.73E-11
1	B	SS04185	153			79	51.63398693			1	B	54B01-AD	46E07-DBD	0.026032761	0.156196567
										1	B	54B01-AD	SS04185	6.49E-09	3.90E-08
										1	B	46E07-DBD	SS04185	1.05E-10	6.30E-10
1	C	control	151	7.180423841						1	C	control	54B01-AD	0.048047818	2.88E-01
1	C	54B01-AD	172	9.846645349						1	C	control	46E07-DBD	1.02E-14	6.14E-14
1	C	46E07-DBD	100	17.43739						1	C	control	SS04185	5.53E-07	3.32E-06
1	C	SS04185	86	4.491383721						1	C	54B01-AD	46E07-DBD	4.09E-09	2.45E-08
										1	C	54B01-AD	SS04185	1.41E-09	8.45E-09
										1	C	46E07-DBD	SS04185	1.77E-17	1.06E-16
