# Supplementary material for: Feedback inhibition by a descending GABAergic neuron regulates timing of escape behavior in Drosophila larvae
Source: eLife. 2024 Aug 28;13:RP93978. doi: 10.7554/eLife.93978 (PMC11357356; doi:10.7554/eLife.93978)
Supplement: Figure 2—source data 1. [file elife-93978-fig2-data1.zip › Figure 2_source data_1.csv]

Figure 2D					Figure 2E					Figure 2G				Figure 2H
MB>KZip+	SS04185	MB>KZip+, SS04185			MB>KZip+ / ctrl	- / SS04185	MB>KZip+ / SS04185			ctrl	SS04185-DN			ctrl	SS04185-DN
2.501	0.277	1.436			4.631	6.091	6.41			5.195	17.728			9.31	30
0.344	2.064	0.512			6.37	4.736	4.217			1.902	0.367			20.788	8.629
2.268	0.338	0.966			4.336	4.244	4.601			0.342	0.663			10.123	10.658
0.384	0.203	0.678			4.169	3.467	4.941			0.853	0.488			19.992	6.942
0.989	1.572	0.712			4.759	21.307	4.893			6.556	0.756			30	11.43
1.035	2.635	0.679			5.336	4.2	9.461			1.586	1.317			10.853	8.747
1.79	0.774	2.657			9.795	4.641	5.784			1.708	7.329			9.743	25.819
2.889	1.93	0.451			9.017	4.067				0.829	1.238			4.144	25.998
1.383	1.27	2.208			4.914	4.98				7.127	0.829			4.143	8.667
3.278	1.169	0.678			3.403	4.39				9.318	1.561			30	30
1.779	2.543	0.211			3.98	4.346				10.191	0.219			30	6.934
0.456	0.415	1.202			7.149	4.738				10.466	0.733			12.16	10.547
4.123	1.022	0.478			6.304	4.879				8.166	6.024			10.685	9.939
2.379	0.795	0.611			6.882	3.889				2.439	0.708			14.085	8.89
1.879	0.378	1.49			5.437	3.554				0.244	0.83			17.393	13.751
1.555	0.301	0.966			13.797	4.211				1.096	1.122			28.379	29.827
0.578	1.336	2.195			7.661	3.398				5.926	0.731			17.821	15.124
6.126	1.442	0.906			6.504	4.359				1.439	2.318			15.894	30
0.744	1.347	0.293			3.989	4.616				2.111	3.342			30	7.219
1.328	1.636	0.757			6.449	5.472				0.928	2.561			30	30
0.712		2.208			7.016					0.873	0.341			18.273	19.855
1.56		0.587			4.179					4	0.512			11.254	21.411
2.022		1.743			11.037					2.953	0.952			28.845	30
2.245		5.499			16.41					1.297	8.293			30	22.093
0.288		0.708			8.338					0.585	0.903			14.503	24.609
0.224		1.195			5.568					0.317	5.172			9.074	6.811
3.728		1.819			30					0.829	4.219			22.996	11.378
4.091					4.303					0.708	0.829			14.328	7.958
2.734					4.995					0.659	3.512			11.132	14.489
0.233					4.68					1.414	3.88			12.833	20.553
0.378					4.618					0.976	0.342			10.949	6.214
1.446					5.113					1	0.81			28.128	5.877
2.083					6.915					32.606	3.828			13.62	10.154
0.644					6.915					18.415	1.244			6.794	7.252
0.49					8.616					3.927	0.366			16.698	10.315
1.322					6.039					5.659	3.999			21.073	22.314
3.265					6.366					2.244	0.317			30	10.822
4.644					9.751					1.317	0.712			7.172	7.441
2.077					4.775					2.073	0.561			13.897	23.892
5.911					6.115					4.293	1.298			5.195	11.051
0.818					7.225					1.39	4.293			30	25.676
0.821					5.073					0.8	2.19			30	9.779
5.213					7.694					10.927	0.927			13.14	20.475
3.386					6.989					11.755	1.244			29.611	8.569
18.627					4.01					0.585	3.39			20.966	17.813
10.087					3.462					0.317	1.658			9.287	9.21
1.125					12.913					0.243	1.365			9.594	14.908
3.572					6.389					1.146	0.927			12.734	16.539
0.941					8.196					3.737	0.659			24.509	30
1.732					4.474					0.537	0.804			10.495	5.513
4.397					12.23					0.659	31.344			3.947	8.713
1.494					5.181					2.438	2.513			30	10.84
2.103					15.011					0.317	1.439			24.732	11.508
0.351					5.133					11.586	1.074			30	24.443
3.772					3.508					1.975	0.974			30	5.45
0.411					5.779					0.946	0.707			6.667	3.608
0.244					5.161					0.416	0.902			15.617	6.121
0.656					17.186					8.928	1.902			30	9.477
0.257					11.589					2.762	1.981			30	11.318
2.945					11.163					0.488	1.464			18.287	11.56
5.104					8.869					0.322	0.975			10.087	5.279
1.271					3.939					0.585	3.635			10.452	22.801
2.905					7.354					12.587	1.683			13.914	12.926
3.636					5.442					9.805	5.897			8.745	5.22
0.735					11.907					3.274	1.464			10.211	30
1.645										7.171	1.634			15.06	9.026
2.105										3.535	3.414			30	25.597
0.207										2.756	0.224			18.753	10.427
2.715										32.514	0.244			30	9.183
0.418										1.493	5.166			30	18.874
3.822										6.439	2.757			24.921	30
2.744										5.267	0.342			30	5.412
2.661										8.488	1.39			7.003	30
0.854										2.366	1.561			14.3	20.663
3.158										0.952	0.976			12.958	26.01
2.185										8.097	1.859			20.092	14.404
0.232										1.049	11.659			10.249	13.941
3.089										0.268	1.286			8.651	10.337
0.598										2.927	3.782			13.846	17.49
1.354										1.171	3.462			30	12.839
1.368										5.019	0.829			30	10.487
4.332										0.805	0.636			25.676	15.455
0.607										16.905	1.024			11.715	4.333
0.33										4.025	0.292			30	7.965
0.45										7.561	1.512			19.48	12.587
2.28										10.268	0.61			11.747	7.313
2.924										1.951	1.511			30	6.363
1.232										0.781	0.288			30	5.818
6.682										0.2	0.243			4.052	6.088
1.391										5.488	10.902			16.642	6.548
0.352										5.708	0.756			30	7.775
6.878										18.074	1.244			11.411	30
0.712										2.61	1.507			9.164	13.596
0.989										1.976	1.537			30	11.309
0.988										10.024	0.415			18.906	3.565
7.902										0.415	2.415			30	5.087
0.239										5.219	8.416			13.846	17.83
2.297										1.439	3.17				7.551
5.148										0.61	1.17				9.391
1.212										1.829	1.561				30
1.633										0.659	0.781				30
0.465										9.757	9.88				12.279
5.256										5.585	1.708				14.557
										0.951	0.22				15.784
										0.952	0.342				7.81
										10.27	6.804				7.878
										1.177	0.439				20.487
										2.34	3.907				2.983
										7.859	2.22				10.764
										0.659	0.463				14.821
										0.781	0.293				14.484
										0.61	0.874				16.493
										0.731	2.22				12.265
										0.417	3.927				13.975
										0.293	2.17				7.799
										6.879	0.78				6.909
										2.642	1.926				30
										0.853	1.392				4.026
										11.244	5.659				10.924
										0.634	0.223				30
										2.805	0.952
										1.756	0.537
										7.415	5.584
										2.981	1.098
										4.977	6.879
										0.487	0.268
										0.317	0.731
										0.512	2.733
										31.122	0.927
										8.409	0.219
										1.146	0.317
										0.585	0.366
										1.293	1.269
										13.355	0.806
										0.878	1.22
										1.044	1.487
										2.366	0.488
										6.172	0.634
										1.147	2.951
										9.573	4.489
										0.438	0.883
										4.22	1.976
										8.098	0.293
										1.805	5.658
										0.683	0.293
										0.537	5.804
										3.172	2.219
										2.829	2.63
										1.39	0.463
										5.952	1.83
										2.824	1.293
										4.122	1.267
										1.852	0.95
										1.44	5.434
										3.085	0.683
										30.222	1.366
										3.026	0.732
										0.56	1.025
										0.561	10.439
										11.293	3.195
										0.995	0.659
										0.586	1.074
										1.835	1.117
										0.902	4.099
										1.196	0.659
										3.365	0.658
										2.932	2.756
										1.732	2.415
										2.342	1.513
										1.17	0.981
										0.903	1.17
										15.598	0.465
										7.562	0.244
										3.611	7.754
										2.17	1.463
										6.563	2.005
										0.338	1.536
										0.396	1.585
										0.556	7.487
										0.658	1.366
										0.44	2.164
										1.458	0.536
										1.263	1.244
										0.879	1.512
										1.024	0.85
										0.542	0.488
										0.292	1.586
										0.292	0.488
										3.878	6.049
										0.8	0.219
										9.313	0.811
										0.225	1.488
										0.226	0.22
										2.048	3.879
										1.658	0.214
										0.269	0.731
										1.122	13.605
										0.512	1.243
										1.659	2.635
										30.953	1.267
										12.85	3.414
										1.414	1.609
										2.976	15.306
										1.244	0.902
										7.049	9.462
										28.964	3.561
										6.175	0.781
										1.512	2.878
										4.244	3.422
										12.658	0.391
										4.66	0.98
										1.268	0.659
										0.433	1.536
										1.457	0.39
										2.659	9.317
										4.726	0.584
										1.121	1.61
										2.123	8.731
										0.512	1.512
										0.244	0.532
										0.977	3.341
										13.902	0.512
										0.853	1.002
										1.469	6.829
										0.878	1.604
										1.586	1.612
										0.348	2
										0.8	0.657
										0.342	1.855
										2.098	0.69
										0.415	0.782
										14.294	1.073
										1.073	0.927
										13.706	0.981
										30.661	0.317
										0.317	1.025
										1.195	1.22
										0.824	1.39
										0.58	0.512
										1.171	8.391
										1.512	1.22
										2.22	2.294
										0.926	17.135
										2	2.025
										5.722	1.854
										0.317	1.147
										0.756	1.367
										1.681	1.068
										1.902	6.66
										2.098	3.951
										0.921	1.659
										1.207	0.269
										0.578	0.732
										6.342	0.219
										10.026	0.293
										3.366	0.707
										6.738	7.953
										12.536	2.493
										3.878	1.556
										0.245	1.903
										9.515	1.683
										20.806	0.244
										9.776	0.316
										4.146	1.316
										11.32	3.055
										1.902	0.22
										1.149	0.995
										22.811	3.537
										29.318	1.194
										5.926	8.367
										0.951	7.026
										0.927	3.414
										0.683	7.391
										1.274	2.073
										0.487	1.489
										1.946	8.81
										0.878	3.78
										1.756	2.513
										9.639	0.268
										0.951	8.634
										1.317	4.722
										1.099	0.22
										0.244	1.829
										12.569	1.386
										0.928	3.952
										4.488	1.877
										4.219	0.707
										1.001	1.318
										0.317	0.733
										0.926	7.781
										6.22	0.239
										2.171	13.441
										2.805	3.464
										5.72	2.025
										0.367	1.073
										6.196	0.834
										5.22	6.221
										1.097	4.804
										9.953	1.921
										0.824	4.514
										0.493	1.439
										12.512	0.805
										1.103	0.684
										14.043	2.756
										15.434	1.683
										1.536	1.053
										3.293	1.775
										10.361	0.922
										1.927	0.263
										1.195	1.783
										1.341	0.561
										4.439	11.001
										2.19	1.781
										0.902	4.952
										0.952	1.391
										0.733	2.147
										2.122	7.805
										1.561	2.805
										31.781	1.878
										8.557	3.659
										1.61	1.609
										0.932	1.78
										8.561	2.19
										2.517	1.395
										1.464	1.292
										14.756	0.463
										4.61	7.952
										1.487	0.538
										4.906	1.05
										0.513	3.757
										0.878	2.366
										13.514	2.167
										2.609	0.731
										0.707	0.562
										25.135	0.509
										8.485	1.439
										0.655	0.488
										1.978	0.683
										0.465	2.781
										3.146	1.866
										0.513	0.317
										32.904	1.389
										8.195	1.707
										1.194	0.317
										3.005	5.634
										2.025	0.756
										24.099	0.513
										4.809	4.736
										0.246	0.903
										1.121	5.39
											0.585
											0.513
											0.536
											1
											1.097
											1.804
											2.647
											2.44
											2.731
											1.269
											2.804
											1.27
											0.849
											0.439
											1.079
											1.269
											3.951
											1.074
											0.219
											0.366
											0.825
											0.487
											0.81
											0.414
											5.585
											2
											1.293
											1.513
											1
											1.415
											0.214
											1.221
											0.995
											0.366
											0.951
											0.91
											0.218
											3.489
											0.951
											1.658
											1.488
											10.392
											2.271
											1.757
											0.415
											1.195
											0.561
											0.561
											0.537
											0.975
											30.978
											8
											20.22
											0.39
											1.365
											0.245
											0.311
											0.952
											9.292
											0.708
											1.049
											1.707
											1.416
											3.17
											0.609
											1.219
											1.122
											8.727
											0.658
											0.512
											0.513
											3.391
											6.493
											1.219
											8.196
											0.756
											4.024
											0.585
											2.026
											1.658
											3.287
											0.903
											0.586
											6.298
											1
											7.02
											1.317
											0.609
											0.634
											0.702
											9.242
											5.44
											1.243
											6.22
											0.904
											1.878
											2.995
											9.025
											0.59
											1.849
											3.756
											1.171
											0.341
											0.292
											1.761
											2.243
											0.453
											3.159
											1.805
											0.903
											0.22
											0.245
											0.878
											2.293
											0.366
											0.684
											1.757
											4.488
											1.244
											16.659
											2.018
											5.971
											4.171
