# Supplementary material for: Feedback inhibition by a descending GABAergic neuron regulates timing of escape behavior in Drosophila larvae
Source: eLife. 2024 Aug 28;13:RP93978. doi: 10.7554/eLife.93978 (PMC11357356; doi:10.7554/eLife.93978)
Supplement: Figure 2—source data 2. [file elife-93978-fig2-data2.zip › Figure 2_source data_2.csv]

Figure	Panels	Labels	n	mean	p-value	n for individuals performing the tested behavior	Percentage of individuals performing the tested behavior		post-hoc tests	Figure	Panels	Group 1	Group 2	p-value	bonferonni corrected p-value
2	C	MB>KZip+ / ctrl	78			65	83.3			2	C	MB>KZip+ / ctrl	- / SS04185	9.16E-10	2.75E-09
2	C	- / SS04185	55			17	30.9			2	C	- / SS04185	MB>KZip+ / SS04185	0.127	3.82E-01
2	C	MB>KZip+ / SS04185	100			20	20			2	C	MB>KZip+ / ctrl	MB>KZip+ / SS04185	1.38E-67	4.15E-67
2	D	MB>KZip+	103	2.31						2	D	MB>KZip+	- / SS04185	0.029799977	0.08939993
2	D	SS04185	20	1.17						2	D	- / SS04185	MB>KZip+ / SS04185	0.94	2.82
2	D	MB>KZip+, SS04185	27	1.25						2	D	MB>KZip+	MB>KZip+ / SS04185	0.0245	0.0734
2	E	MB>KZip+ / ctrl	65	7.42						2	E	MB>KZip+ / ctrl	- / SS04185	0.000173	0.000518771
2	E	- / SS04185	20	5.28						2	E	- / SS04185	MB>KZip+ / SS04185	0.0495	0.149
2	E	MB>KZip+ / SS04185	7	5.76						2	E	MB>KZip+ / ctrl	MB>KZip+ / SS04185	0.296	0.887
2	F	ctrl	101		3.88E-02	77	76.2
2	F	SS04185-DN	126			80	63.5
2	G	control	350	4.44	3.73E-05
2	G	SS04185-DN	473	2.48
2	H	ctrl	97	18.49	0.000253865
2	H	SS04185-DN	120	14.32
