# Supplementary material for: Feedback inhibition by a descending GABAergic neuron regulates timing of escape behavior in Drosophila larvae
Source: eLife. 2024 Aug 28;13:RP93978. doi: 10.7554/eLife.93978 (PMC11357356; doi:10.7554/eLife.93978)
Supplement: Figure 2—figure supplement 1—source data 1. [file elife-93978-fig2-figsupp1-data1.zip]

Archive with 1 entries (1 files):
- Figure 2_supplement 1_source data_1.csv
