# Supplementary material for: Feedback inhibition by a descending GABAergic neuron regulates timing of escape behavior in Drosophila larvae
Source: eLife. 2024 Aug 28;13:RP93978. doi: 10.7554/eLife.93978 (PMC11357356; doi:10.7554/eLife.93978)
Supplement: Figure 2—figure supplement 1—source data 1. [file elife-93978-fig2-figsupp1-data1.zip › Figure 2_supplement 1_source data_1.csv]

Figure 2-Supplementary-1C					Figure 2-Supplementary-1I				Figure 2-Supplementary-1J
MB>KZip+ / ctrl	SS04185 / -	MB>KZip+ / SS04185			ctrl	SS04185-DN			ctrl	SS04185-DN
2.501	0.277	1.436			8.292	21.186			7.538	18.714
0.344	2.064	2.868			17.806	11.839			9.303	8.678
3.641	0.541	0.679			27.16	14.903			10.618	7.047
1.035	1.572	3.108			11.945	3.414			9.163	4.063
1.79	2.635	2.208			16.815	23.181			7.986	1.674
4.272	0.774	0.678			3.736	5.032			8.168	8.113
3.278	1.93	1.413			4.049	10.892			12.313	4.499
2.235	1.27	0.478			26.665	9.051			30	3.437
8.381	1.169	0.611			23.904	8.803			20.754	4.666
2.133	2.543	1.49			5.634	28.712			3.33	30
6.87	0.415	0.966			6.483	3.952			5.685	3.909
1.328	1.022	2.195			10.927	3.657			12.158	7.718
0.712	0.795	0.906			12.9	6.322			12.259	2.84
1.56	2.015	1.05			8.834	4.266			2.284	7.124
2.022	1.442	2.208			14.923	7.361			15.748	8.397
2.757	1.347	0.587			22.216	5.516			11.455	6.898
3.728	1.636	1.743			24.933	14.051			10.802	7.066
4.091		5.499			25.441	16.727			30	13.612
2.734		0.708			11.439	7.755			17.467	6.308
2.057		1.195			11.806	2.652			9.962	2.984
2.083		1.819			19.336	12.902			9.282	12.642
0.644					26.426	5.874			18.895	3.285
0.49					24.396	14.366			11.307	11.097
1.322					22.517	12.15			19.972	11.416
3.265					10.439	6.804			11.01	8.167
4.644					9.756	10.416			7.301	0.889
2.077					17.245	8.636			11.856	5.849
5.911					20.106	8.226			11.686	2.767
1.639					3.491	0.537			1.943	2.372
5.213					10.374	6.682			10.608	7.836
3.386					16.439	7.878			14.692	9.908
28.714					16.689	5.831			8.643	3.895
1.125					28.283	2.026			30	2.871
3.572					11.433	2.609			13.017	3.262
0.941					24.882	2.951			14.03	7.927
1.732					10.011	4.489			14.107	5.782
4.397					4.22	2.898			7.55	7.276
1.494					17.133	5.951			9.38	7.46
2.454					19.275	16.456			7.779	7.947
5.34					27.618	7.483			30	7.28
2.945					4.147	1.757			4.124	2.587
6.375					16.807	16.484			13.142	12.037
2.905					11.638	5.416			9.195	5.368
4.371					26.771	9.544			17.095	3.527
3.957					9.467	14.343			3.023	9.657
3.133					3.112	12.797			5.326	10.413
3.822					3.166	4.436			5.305	3.226
2.744					0.542	9.275			28.808	1.543
2.661					0.584	4.824			2.264	5.38
0.854					4.678	21.696			13.093	15.073
5.575					9.764	1.609			9.983	4.026
3.089					7.268	25.67			3.996	17.845
1.952					21.665	6.657			30	4.366
1.368					22.997	7.378			14.555	4.885
5.269					28.923	11.511			30	10.546
0.45					25.09	15.63			7.425	10.654
2.28					1.701	15.39			3.648	8.002
2.924					13.819	1.073			5.381	11.148
1.232					20.178	2.225			15.258	9.279
8.425					2.513	1.025			3.984	4.852
9.567					26.993	3.122			15.886	6.585
10.438					26.941	25.573			30	10.844
6.36					2.916	5.026			9.263	3.854
1.633					6.201	2.435			2.48	3.325
0.465					6.795	6.66			6.964	9.945
5.256					6.602	7.83			5.624	5.279
					1.785	16.59			7.33	9.167
					24.445	4.27			6.732	5.707
					16.659	4.731			13.341	5.03
					24.255	26.309			14.676	9.256
					21.844	1.489			10.86	10.844
					1.902	20.637			8.725	14.147
					16.183	4.942			8.508	7.247
					26.863	1.829			30	4.499
					13.386	9.973			7.344	3.202
					13.006	8.02			13.958	8.793
					18.229	20.837			1.018	14.363
					6.463	20.388			6.066	8.379
					11.196	8.189			7.176	4.119
					6.087	2.607			6.626	3.16
					23.375	20.144			7.407	12.493
					24.777	19.536			14.349	9.5
					20.263	5.34			16.49	7.374
					14.824	9.54			11.365	9.131
					12.899	10.092			7.471	5.981
					29.372	2.61			30	11.655
					11.099	4.964			9.816	5.512
					12.171	3.413			11.553	4.111
					25.188	6.903			16.053	10.233
					0.513	5.639			2.908	6.362
					0.878	7.024			7.003	5.656
					16.83	7.717			15.569	2.526
					24.434	4			30	5.965
					11.583	2.804			17.666	5.058
					3.659	4.906			22.531	3.385
					25.822	6.922			30	5.83
					14.419	1.224			10.661	4.498
					25.194	11.391			27.177	8.625
					1.367	3.845			2.718	5.542
						2.445				3.916
						7.586				6.916
						14.835				11.841
						3.829				3.075
						28.721				30
						11.361				25.029
						3.144				8.898
						13.989				10.497
						3.779				10.63
						12.751				2.124
						3.391				8.885
						7.712				8.147
						15.587				11.073
						6.434				3.323
						7.298				7.544
						10.282				8.304
						9.242				10.411
						16.581				6.98
						11.464				14.826
						5.56				6.151
						4.457				4.017
						7.21				5.411
						3.535				10.783
						5.732				19.485
						25.55				18.536
