# Supplementary material for: Feedback inhibition by a descending GABAergic neuron regulates timing of escape behavior in Drosophila larvae
Source: eLife. 2024 Aug 28;13:RP93978. doi: 10.7554/eLife.93978 (PMC11357356; doi:10.7554/eLife.93978)
Supplement: Figure 2—figure supplement 1—source data 2. [file elife-93978-fig2-figsupp1-data2.zip › Figure 2_supplement 1_source data_2.csv]

Figure	Panels	Labels	n	mean	p-value	n for individuals performing the tested behavior	Percentage of individuals performing the tested behavior		Post-hoc tests	Figure	Panels	Group 1	Group 2	p-value	bonferonni corrected p-value
2	C	MB>KZip+ / ctrl	66	3.61						2	C	MB>KZip+ / ctrl	- / SS04185	0.000192021	0.000576063
2	C	- / SS04185	17	1.38						2	C	- / SS04185	MB>KZip+ / SS04185	0.792	2.37
2	C	MB>KZip+ / SS04185	21	1.61						2	C	MB>KZip+ / ctrl	MB>KZip+ / SS04185	0.00061026	0.00183
2	E	ctrl	150		0.0513	129	86
2	E	MB247	143			133	93
2	I	ctrl	99	14.62853535	2.31E-06
2	I	SS04185-DN	124	9.073572581
2	J	ctrl	99	12.51484848	8.42E-07
2	J	SS04185-DN	124	7.871556452
