# Supplementary material for: Feedback inhibition by a descending GABAergic neuron regulates timing of escape behavior in Drosophila larvae
Source: eLife. 2024 Aug 28;13:RP93978. doi: 10.7554/eLife.93978 (PMC11357356; doi:10.7554/eLife.93978)
Supplement: Figure 4—source data 1. [file elife-93978-fig4-data1.zip › Figure 4_source data_1.csv]

Figure 4E
Activated neurons	Imaged neurons	Irradiance (uW/mm2)	Mean peak time (s)	Mean Peak ΔF/F0
Basin	SeIN128	0.04	3.67	0.96
Basin	SeIN128	0.1	2.67	1.26
Basin	SeIN128	0.3	3.33	1.46
Basin	SeIN128	0.5	3	1.78
Basin	SeIN128	1.4	3.67	2.29
Basin	A00c	0.04	0.83	1.84
Basin	A00c	0.1	1	6.25
Basin	A00c	0.3	0.5	12.09
Basin	A00c	0.5	0.83	13.21
Basin	A00c	1.4	1	13.29
