# Supplementary material for: Feedback inhibition by a descending GABAergic neuron regulates timing of escape behavior in Drosophila larvae
Source: eLife. 2024 Aug 28;13:RP93978. doi: 10.7554/eLife.93978 (PMC11357356; doi:10.7554/eLife.93978)
Supplement: Figure 4—figure supplement 1—source data 1. [file elife-93978-fig4-figsupp1-data1.zip › Figure 4_supplement 1_source data_1.csv]

Figure 4-Supplementary-1A	Postsynaptic neurons
Presynaptic neurons	Basin1 (A1)	Basin2 (A1)	Basin3 (A1)	Basin4 (A1)	A00c (A3)	A00c (A4)	A00c (A5)	A00c (A6)	SeIN128
Basin1 (A1)	0	17	20	21	1	0	1	78	12
Basin2 (A1)	1	0	0	1	18	35	31	0	7
Basin3 (A1)	1	0	0	2	0	16	11	1	4
Basin4 (A1)	2	1	5	0	0	12	9	2	1
A00c (A3)	0	1	0	0	0	0	0	0	0
A00c (A4)	0	0	0	0	0	0	3	2	18
A00c (A5)	0	0	0	1	0	2	1	2	29
A00c (A6)	0	0	0	0	0	2	2	1	34
SeIN128	1	12	5	1	18	10	13	31	3
Figure 4-Supplementary-1B
Activated neurons	Imaged neurons	Irradiance (uW/mm2)	Sample#1	Sample#2	Sample#3	Sample#4	Sample#5	Sample#6	Sample#7	Mean Peak ΔF/F0	Standard error
Basin	SeIN128	0.04	0.37	1.86	0.68	1.1	0.93	1.35		0.96	0.21
Basin	SeIN128	0.1	0.79	1.91	0.85	1.32	1.72	1.81		1.26	0.2
Basin	SeIN128	0.3	1.06	2.1	1.31	1.32	2.01	1.83		1.46	0.18
Basin	SeIN128	0.5	1.64	1.81	2.37	1.52	2	2.19		1.78	0.13
Basin	SeIN128	1.4	1.3	2.53	3.36	2.15	3.23	1.84		2.29	0.33
Basin	A00c	0.04	0.8	0.43	0.69	0.65	10.8	0.22		1.84	1.71
Basin	A00c	0.1	8.67	4.75	1.84	2.08	14.66	6.69		6.25	1.96
Basin	A00c	0.3	12.65	12.09	9.46	12.29	15.48	13.42		12.09	0.8
Basin	A00c	0.5	14.59	13.53	11.16	12.04	15.43	15.36		13.21	0.72
Basin	A00c	1.4	11.95	12.43	14.18	14.45	12.72	14.44	15.61	13.29	0.5
