# Supplementary material for: Feedback inhibition by a descending GABAergic neuron regulates timing of escape behavior in Drosophila larvae
Source: eLife. 2024 Aug 28;13:RP93978. doi: 10.7554/eLife.93978 (PMC11357356; doi:10.7554/eLife.93978)
Supplement: Figure 5—source data 1. [file elife-93978-fig5-data1.zip › Figure 5_source data_1.csv]

Figure 5D
control	SS04185
3.759	9.771
0.362	1.466
0.507	2.535
5.057	0.268
3.133	3.8
0.456	1.468
2.101	1.905
0.301	1.134
1.868	7.566
2.735	5.569
4.668	1.882
0.2	1.168
1.138	0.211
1.572	1.527
5.968	6.063
0.667	2.201
0.477	2.401
1.497	3.76
0.23	1.335
0.409	10.239
3.401	1.329
2.133	0.401
0.901	0.701
0.218	5.135
0.433	5.773
2.086	0.266
1.7	0.33
3.069	2.867
0.298	3.434
0.302	1.033
0.805	0.767
1.538	5.189
0.435	0.465
0.401	2.068
0.616	0.714
0.699	0.23
1.934	2.034
1.435	1.335
0.302	0.667
0.967	1.766
1.05	2.869
1.035	2.636
1.532	1.368
0.283	1.234
0.835	1.234
2.902	0.666
1.435	0.233
0.718	3.333
0.334	0.754
0.349	0.903
0.216	1.133
0.966	0.402
0.267	4.235
0.466	1.652
0.734	1.734
	0.967
	1.103
	2.569
	0.866
	0.461
	0.301
	0.2
	1.75
	0.702
	0.784
	2.601
	1.103
	0.315
	1.383
	1.002
	2.862
	3.639
	8.236
