# Supplementary material for: Feedback inhibition by a descending GABAergic neuron regulates timing of escape behavior in Drosophila larvae
Source: eLife. 2024 Aug 28;13:RP93978. doi: 10.7554/eLife.93978 (PMC11357356; doi:10.7554/eLife.93978)
Supplement: Figure 5—source data 2. [file elife-93978-fig5-data2.zip › Figure 5_source data_2.csv]

Figure	Panels	Labels	n	mean	p-value	n for individuals performing the tested behavior	Percentage of individuals performing the tested behavior
5	C	ctrl	110		2.24E-03	26	23.6
5	C	SS04185	73			33	45.2
5	D	control	55	1.34	0.015
5	D	SS04185	73	2.16
