# Supplementary material for: Feedback inhibition by a descending GABAergic neuron regulates timing of escape behavior in Drosophila larvae
Source: eLife. 2024 Aug 28;13:RP93978. doi: 10.7554/eLife.93978 (PMC11357356; doi:10.7554/eLife.93978)
Supplement: Figure 5—figure supplement 1—source data 1. [file elife-93978-fig5-figsupp1-data1.zip › Figure 5_supplement 1_source data_1.csv]

Figure 5-supplementary1C						Figure 5-supplementary1D
ctrl	ctrl	Ratio	VGAT-RNAi	VGAT-RNAi	Ratio	ctrl	ctrl	Ratio	VGAT-RNAi	VGAT-RNAi	Ratio
Elav	GABA	GABA/Elav	Elav	GABA	GABA/Elav	Elav	GABA	GABA/Elav	Elav	GABA	GABA/Elav
71.72	53.536	0.75	66.55	36.25	0.54	107.55	39.91	0.37	91.30	39.62	0.43
72.24	72.66	1.01	74.05	5.37	0.07	72.61	39.67	0.55	77.51	35.57	0.46
69.45	62.221	0.90	62.62	19.48	0.31	56.28	36.05	0.64	88.60	32.35	0.37
62.63	38.957	0.62	53.09	36.47	0.69	83.98	38.48	0.46	116.57	45.62	0.39
46.38	31.924	0.69	22.85	4.74	0.21	72.84	35.07	0.48	111.66	40.68	0.36
131.82	78.291	0.59	71.42	47.28	0.66	52.96	28.65	0.54	90.78	37.12	0.41
77.34	53.953	0.70	124.61	38.77	0.31
