# Supplementary material for: Feedback inhibition by a descending GABAergic neuron regulates timing of escape behavior in Drosophila larvae
Source: eLife. 2024 Aug 28;13:RP93978. doi: 10.7554/eLife.93978 (PMC11357356; doi:10.7554/eLife.93978)
Supplement: Figure 5—figure supplement 1—source data 2. [file elife-93978-fig5-figsupp1-data2.zip › Figure 5_supplement 1_source data_2.csv]

Figure	Panels	Labels	n	mean	p-value
5	C	ctrl	7	0.750013733	0.0106
5	C	VGAT-RNAi	7	0.399383253
5	D	ctrl	6	0.533515953	0.0249
5	D	VGAT-RNAi	6	0.397712257
