# Supplementary material for: Feedback inhibition by a descending GABAergic neuron regulates timing of escape behavior in Drosophila larvae
Source: eLife. 2024 Aug 28;13:RP93978. doi: 10.7554/eLife.93978 (PMC11357356; doi:10.7554/eLife.93978)
Supplement: Figure 6—source data 1. [file elife-93978-fig6-data1.zip › Figure 6_source data_1.csv]

Figure 6C				Figure 6D				Figure 6E				Figure 6F
control	SS04185			ctrl	SS04185			ctrl	SS04185			ctrl	SS04185
2.824	3.901			2.824	4.193			4.213	5.801			4.931	11.28
6.269	0.292			6.269	14.518			7.413	12.604			12.38	28.661
2.862	11.234			4.43	7.176			4.58	5.606			9.207	8.188
1.568	3.284			2.164	5.037			6.084	4.424			6.914	10.311
2.164	3.087			5.435	0			4.931	6.289			9.207	9.183
4.328	2.634			2.049	5.377			2.525	9.183			3.92	9.904
1.107	1.455			0.832	9.814			5.278	3.461			9.154	9.183
1.526	2.622			0.426	4.595			2.335	8.655			13.945	14.266
0.523	2.415			1.443	7.078			5.79	5.849			6.427	9.183
0.832	5.377			3.695	6.061			3.679	8.047			4.117	6.717
0.426	8.271			7.918	6.677			6.669	3.788			7.611	5.9
1.443	1.543			6.096	2.364			4.58	5.278			4.983	5.067
2.108	0.218			1.251	4.415			3.251	4.323			5.069	8.47
0.255	4.377			6.288	3.944			2.525	2.325			4.189	5.606
1.332	6.136			4.551	3.681			5.639	4.424			3.458	6.561
5.329	0.942			1.342	6.647			3.251	5.363			7.179	7.034
2.589	4.573			1.508	5.074			3.06	2.958			4.237	7.896
2.964	1.488			1.63	4.083			2.157	4.375			6.601	5.515
3.132	6.677			1.573	3.203			2.719	6.602			4.965	4.783
0.339	2.364			3.17	5.487			2.571	2.164			6.703	7.944
0.912	3.527			0.376	4.265			2.766	4.783			6.452	5.847
0.319	0.888			3.31	2.57			5.414	4.033			7.038	6.36
2.356	3.312			3.539	3.347			4.496	3.116			3.891	5.188
1.902	0.632			3.474	1.624			2.525	2.689			4.237	6.552
1.711	0.67			1.195	4.771			2.766	4.226			5.55	14.444
4.118	1.437			3.01	3.392			4.496	9.305			9.3	6.36
0.233	0.672			3.934	9.665			2.571	5.188			4.579	3.798
0.2	0.902			1.381	4.21			2.961	4.033			6.897	6.799
1.342	3.413			1.586	2.637			2.678	3.657			4.824	11.014
1.295	1.273			3.576	3.443			5.01	3.347			11.74	19.601
0.213	1.961			2.7	3.608			3.261	13.069			5.995	6.026
0.392	3.993			1.903	13.201			5.361	4.884			6.839	9.831
0.689	0.256			1.788	3.392			3.55	4.226			10.227	6.259
0.549	0.825			1.112	3.165			2.874	5.188			5.645	6.844
1.233	1.4			3.253	8.041			4.965	2.689			5.132	10.014
0.34	2.44			1.606	1.628			3.55	16.214			10.328	11.149
1.673	0.243			4.161	2.294			5.79	2.443			7.673	8.198
1.497	3.203			1.677	2.196			2.916	9.831			5.132	9.539
0.376	5.487			1.408	11.209			3.261	4.307			5.132	3.896
3.31	0.328			2.59	2.926			3.458	4.213			5.193	9.831
2.731	2.865			2.902	3.887			4.141	6.124			6.634	5.056
0.808	1.072			4.222	0			5.069	7.306			4.523	7.265
0.232	2.57			4.269	6.392			5.361	6.454			5.78	5.788
1.014	3.347			1.219	15.307			3.604	4.599			5.746	17.814
0.879	1.624			3.924	5.781			5.402	8.66			6.581	5.594
1.349	1.855			1.296	5.054			2.678	4.981			4.995	9.351
1.195	2.916			2.561	7.84			3.604	4.454			5.236	5.204
3.01	3.392			3.878	4.405			3.604	2.722			4.093	9.399
1.572	8.665			3.885	3.073			4.435	2.099			5.301	4.96
2.362	1			0.385	1.341			7.423	2.575			6.523	5.008
1.381	4.21			1.317	0.573			3.312	5.599			7.53	7.314
1.586	2.637			0.378	1.634			2.191	4.173			6.4	5.544
3.576	2.165			4.404	5.609			4.435	6.356			5.607	6.569
2.7	1.278			2.469	7.225			2.961	1.957			4.445	10.229
1.903	2.095			4.004	5.683			4.085	4.026			5.359	5.399
1.788	1.513			2.129	0.955			3.312	3.233			4.687	5.106
1.112	11.673			2.525	4.034			4.338	2.673			4.926	7.901
3.253	1.098			1.683	7.098			3.312	1.526			6.593	9.107
1.606	0.43			3.352	1.343			4.219	1.957			4.323	8.342
4.161	3.392			1.532	0.293			3.681	3.192			6.165	6.131
1.677	3.165			2.366	5.444			4.219	3.239			6.462	5.056
1.408	4.548			1.028	1.636			3.733	4.276			5.42	8.595
1.878	3.493			1.22	4.123			5.964	4.715			5.666	5.204
0.712	1.628			1.341	3.549			3.255	3.142			7.603	4.081
2.902	2.294			0.378	4.105			5.78	5.739			5.909	6.62
3.977	2.196			0.297	3.623			5.073	4.853				11.693
0.245	8.501			3.901	5.032			3.377	4.519				4.968
4.269	2.708			3.159	0			5.073	4.667				4.908
1.219	2.926			0.351	3.689			2.327	5.633				10.81
3.924	3.066			2.685	3.354			4.099	5.448				6.542
1.296	0.821			2.853	3.794			4.523	3.829				8.165
2.561	5.256			0.597	4.077			3.913	4.032				9.617
1.751	1.136			0.549	4.233			3.316	4.471				7.202
2.127	6.025			3.732	3.062			5.585	5.301				14.774
3.684	3.474			6.048	0			5.402	4.423				7.919
0.201	4.736			3.342	2.476			5.073	1.743				9.311
0.385	0.341			2.437	6.941			3.499	3.545				5.091
1.317	0.731			3.754	4.184			5.903	5.788				7.444
0.378	5.781			1.883	0			4.341	5.788				14.979
4.404	2.781			0.541	3.11			2.149	7.155				5.263
1.78	0.856			3.937	1.075			4.584	3.79				7.08
0.689	0.392			4.874	2.046			3.855	3.545				5.982
4.004	1.025			3.022	4.184			4.183	2.154				7.919
1.643	7.84			2.849	4.289			3.052	5.155				6.958
0.486	4.405			0.343	6.869			2.225	7.314				3.969
2.525	3.073			0.959	3.6			2.444	3.642				5.144
1.683	1.341			3.101	2.722			2.782	7.265				5.738
2.243	0.573			2.786	0.501			4.331	4.763				4.092
1.109	1.049			0.239	4.184			1.933	3.044				5.514
1.532	0.341			1.139	5.71			3.31	6.131				5.514
2.366	0.244			4.082	2.525			5.243	4.609				5.755
1.028	4.269			2.206	6.197			2.737	3.142				6.951
0.44	1.34			3.595	4.095			4.848	5.739				10.16
0.78	3.453			1.847	1.545			3.2	4.847				16.293
1.341	0.512			1.891	4.388			3.052	5.921				3.305
0.378	1.819			0.237	0			4.085	4.347				6.281
0.297	0.244			3.318	3.588			4.483	6.103				9.154
2.315	0.952			0.244	2.678			3.848	4.545				3.681
1.586	0.245			6.231	3.278			3.08	3.006				7.916
3.159	5.683			2.725	4.107			4.525	3.909				12.013
0.351	0.284			0.485	0			3.08	5.091				6.806
2.685	0.671			3.18	4.367			0.616	4.03				3.971
2.853	2.696			2.058	5.513			3.971	4.968				6.097
0.597	1.338			2.941	4.805			4.276	8.981				6.852
0.549	1.804			1.938	3.137			2.72	6.664				10.915
3.732	5.294			1.285	2.416			2.959	11.399
3.927	1.343			3.59	3.218			3.849	3.909
2.121	0.293			2.599	3.976			4.339	7.202
3.342	0.576			2.968	1.974			4.642	2.836
2.437	1.417			2.124	5.877			6.337	6.481
3.754	3.451			1.168	7.037			3.134	6.542
1.883	1.636			0.656	5.973			3.373	3.494
0.296	2.416			3.983	10.588			5.657	4.545
0.245	0.39			0.296	3.52			2.413	3.372
3.937	1.317			2.279	0			3.909	4.225
2.563	2.915			0.305	5.38			4.694	7.018
1.156	0.634			1.282	1.904			3.019	6.042
1.155	3.216			1.41	4.537			3.424	2.714
3.022	0.889			3.771	11.718			1.459	4.225
2.136	0.89			2.877	2.257			3.849	3.432
0.409	1.465			1.257	3.137			4.032	3.189
0.304	1.268			2.159	2.861			4.276	3.252
0.343	5.032			0.719	4.012			2.836	4.092
0.609	3.297			1.379	6.327			2.653	2.542
0.35	0.392			0.436	5.11			2.349	3.921
0.654	3.354			1.732	0.953			3.252	2.533
1.269	3.794			2.689	3.463			4.141	5.142
1.178	4.077			1.416	1.964			3.712	3.305
2.786	4.233			2.215	1.245			3.347	5.902
0.239	3.062			2.011	2.137			3.772	2.775
1.139	2.476			1.354	2.624			3.529	5.049
4.082	3.803			3.043	0.598			4.378	4.61
0.512	1.43			5.082	4.749			5.964	10.391
1.694	1.708			0.302	0			1.693	7.769
3.098	4.184			5.323	1.227			5.909	7.718
0.497	3.11			2.5	4			3.407	2.488
1.847	1.075			5.404	2.427			6.286	5.561
1.891	2.046			0.917	4.924			3.59	7.182
0.237	4.184			2.974	2.382			16.574	2.975
3.075	4.289			0.735	3.612			2.784	4.952
0.243	5.502			5.874	4.217			5.534	8.815
0.244	0.232			0.728	9.516			2.603	3.205
0.305	0.878			4.356	6.233			5.359	2.627
2.044	0.257			0.544	11.235			2.419	3.971
0.359	2.819			2.03	1.285			2.846	8.198
1.366	0.781			0.734	4.258			2.358	5.561
2.157	2.722			0.305	5.79			3.712	3.025
2.725	0.501			3.065	2.622			5.114	5.951
0.485	4.184			4.267	4.174			5.602	2.431
0.485	5.71			0.36	0			2.235	3.438
2.695	2.525			3.165	5.195			4.926	5.561
2.058	5.855			1.905	7.91			4.623	8.107
2.941	0.342			2.072	2.24			3.407	3.538
1.446	4.095			3.289	3.09			4.806	4.61
0.492	1.545			0.604				2.718
1.285	4.388			2.255				3.59
2.451	3.588			0.237				2.533
1.139	2.678			0.975				4.687
2.599	3.278			2.994				4.687
2.968	3.792			0.239				2.114
1.892	0.315
0.232	4.16
1.168	0.207
0.414	3.475
0.242	2.038
3.983	4.805
0.296	3.137
1.741	1.184
0.538	1.232
0.305	3.218
0.792	3.976
0.49	1.732
1.41	0.242
0.244	4.217
3.527	1.66
2.877	7.037
1.257	5.973
2.159	10.588
0.719	3.52
1.379	5.38
0.436	1.904
1.732	4.537
2.689	5.366
1.416	1.163
2.215	4.38
2.011	0.809
1.354	2.257
3.043	3.137
5.082	2.021
0.302	0.84
5.323	3.049
1.464	0.963
1.036	6.327
5.404	5.11
0.49	0.953
0.427	2.927
1.031	0.536
1.943	1.964
0.735	1.245
4.267	2.137
1.607	2.624
0.728	0.598
4.356	2.57
0.544	0.418
2.03	0.798
0.244	0.719
0.49	0.244
0.305	1.227
3.065	3.75
4.267	0.25
0.36	2.427
3.165	4.924
1.905	1.469
2.072	0.376
3.289	0.537
0.604	3.612
2.255	4.217
0.237	9.04
0.975	0.476
2.994	6.233
0.239	4.646
	3.54
	3.049
	1.285
	3.781
	0.477
	5.79
	2.622
	4.174
	3.962
	0.988
	0.245
	2.044
	0.876
	2.741
	1.196
	0.289
	0.764
	0.996
	1.244
	2.81
	0.28
	7.32
	0.38
	1.598
	1.744
	4.783
	1.588
	0.23
	5.27
	0.229
	0.283
	1.807
	0.242
	4.783
	6.801
	2.614
	3.878
