# Supplementary material for: Feedback inhibition by a descending GABAergic neuron regulates timing of escape behavior in Drosophila larvae
Source: eLife. 2024 Aug 28;13:RP93978. doi: 10.7554/eLife.93978 (PMC11357356; doi:10.7554/eLife.93978)
Supplement: Figure 6—source data 2. [file elife-93978-fig6-data2.zip › Figure 6_source data_2.csv]

Figure	Panels	Labels	n	mean	p-value	n for individuals performing the tested behavior	Percentage of individuals performing the tested behavior
6	B	ctrl	241		3.25E-11	156	64.7
6	B	SS04185	164			153	93.3
6	C	control	221	1.73	5.00E-06
6	C	SS04185	258	2.63
6	D	ctrl	160	2.39	4.52E-11
6	D	SS04185	154	4.13
6	E	ctrl	160	3.96	2.20E-05
6	E	SS04185	154	4.96
6	F	ctrl	65	6.3	8.10E-04
6	F	SS04185	105	7.89
