# Supplementary material for: Feedback inhibition by a descending GABAergic neuron regulates timing of escape behavior in Drosophila larvae
Source: eLife. 2024 Aug 28;13:RP93978. doi: 10.7554/eLife.93978 (PMC11357356; doi:10.7554/eLife.93978)
Supplement: Figure 7—source data 1. [file elife-93978-fig7-data1.zip › Figure 7_source data_1.csv]

Figure 7B							Figure 7C
control	GABA-B-R11	GABA-B-R12	GABA-B-R2	GABA-A-R			Genetic background: 72F11>Chrimson,GCamp6s
11.871	1.424	10.037	10.586	29.346			Irradiance	Idenifier	Larva#1	Larva#2	Larva#3	Larva#4	Larva#5	Larva#6	Larva#7	Larva#8	Larva#9	Larva#10	Larva#11	Average	Standard Error	p-value
21.064	2.331	17.856	10.733	29.777			0.04uW/mm2	control	2.46	1.24	3.31	0.92	0.26	1.14	3.83	4.21				2.17	0.52	0.75
0.928	7.064	1.565	4.098	29.376				SS04185	0.72	0.36	0.62	1.1	0.95	1.66	1.52	5.96	1.79	2.82	3.8	1.94	0.5
2.416	2.004	0.24	0.559	30.787
5.275	0.453	1.405	1.853	31.02																Average	Standard Error	p-value
6.969	0.264	2.319	2.913	32.094			0.1uW/mm2	control	5.01	5.22	7.79	5.26	2.92	2.08	6.65	6.68				5.2	0.68	0.28
3.583	3.043	0.888	2.145	38.729				SS04185	1.81	1.66	3.04	1.72	2.13	6.22	3.43	8.54	2.78	5.84	7.24	4.04	0.74
5.194	15.632	2.307	1.807	4.18
0.278	3.229	0.389	0.803	1.263																Average	Standard Error	p-value
4.58	8.415	0.396	4.361	21.087			0.3uW/mm2	control	9.95	8.68	11.5	9.7	8.89	2.97	11.05	11.79				9.32	0.99	0.016
0.562	1.262	6.506	3.147	7.753				SS04185	2.9	3.73	6.12	2.43	3.69	8.08	5.58	9.23	4.32	8.62	10.03	5.88	0.82
1.978	4.458	1.28	18.623	1.963
0.656	3.034	0.951	5.585	1.338																Average	Standard Error	p-value
0.374	4.677	0.328	4.352	1.51			0.5uW/mm2	control	12.06	10.72	7.96	10.72	13.47	3.05	8.85	14.21				10.13	1.26	0.032
2.906	0.282	7.473	7.074	29.88				SS04185	3.62	4	7.64	2.33	4.7	8.04	6.07	9.08	4.17	10.29	12.07	6.54	0.94
0.276	12.103	1.048	3.809	4.348
2.885	2.363	3.122	4.597	33.674																Average	Standard Error	p-value
8.63	2.882	14.129	2.327	5.712			1.4uW/mm2	control	16.04	8.63	5.73	9.28	17.53	3.05	7.22	16.53				10.5	1.94	0.15
3.096	5.561	4.344	1.047	2.453				SS04185	5.4	4.54	8.57	2.64	5.56	7.72	5.77	9.44	3.94	10.27	16.35	7.29	1.15
2.756	17.836	2.45	1.753	3.877
2.151	2.269	0.259	1.61	0.256
0.757	0.356	4.388	5.411	7.719
0.569	7.107	1.317	1.706	14.339
7.225	0.301	0.359	2.683	2.535
0.273	1.27	1.828	3.355	25.531
3.456	1.064	1.423	1.055	7.088
1.543	2.151	2.914	0.933	1.333
2.23	6.044	0.232	2.646	1.854
0.274	4.694	3.072	2.758	3.671
6.457	3.579	1.295	0.244	3.026
0.549	3.405	10.944	1.259	32.142
0.279	25.208	2.38	8.525	32.053
1.444	4.924	0.284	4.009	1.77
2.167	2.878	0.231	2.526	31.174
0.28	2.539	1.867	6.565	30.508
1.486	3.84	2.646	6.45	3.353
3.186	8.321	1.352	8.913	1.407
2.779	20.376	0.829	3.758	30.788
1.681	5.479	1.232	0.257	5.392
0.841	0.284	2.399	3.425	2.794
13.994	10.832	5.174	2.231	9.661
4.647	1.419	1.985	1.879	1.418
4.722	0.534	2.1	7.655	31.439
3.426	0.985	2.603	1.902	3.847
1.341	4.788	1.903	2.464	2.631
1.505	4.233	2.648	7.171	2.201
0.587	8.593	4.83	3.099	12.847
0.526	3.084	1.687	3.134	2.584
2.781	4.778	1.805	1.294	33.887
2.16	4.2	9.845	0.269	26.84
0.255	3.163	1.296	5.858	2.134
1.28	1.069	18.596	1.614	1.638
0.292	0.273	5.035	1.146	1.731
3.571	2.296	3.224	3.561	33.43
3.464	0.364	0.29	0.403	4.352
1.48	0.651	3.491	1.66	1.383
3.127	4.573	14.805	0.5	2.768
1.842	0.352	4.732	0.332	2.438
2.279	0.538	2.599	3.262	1.738
0.247	0.269	4.896	3.214	1.087
10.855	16.685	2.839	3.914	2.486
1.156	1.253	1.746	2.263	2.196
1.697	0.361	1.379	1.4	34.048
1.245	0.452	2.286	2.256	31.814
1.158	15.995	1.847	2.193	31.087
3.134	0.363	0.745	3.974	32.278
1.086	0.616	0.461	4.497	1.932
2.621	0.269	2.881	3.647	0.587
1.719	0.452	0.238	4.268	0.277
0.644	1.193	0.457	1.489	15.843
3.902	0.458	2.159	1.465	13.464
0.659	5.234	3.44	2.393	3.934
0.757	5.561	4.909	1.256	25.415
1.565	4.793	1.561	2.855	1.896
1.901	0.272	0.338	2.416	4.051
0.391	2.236	0.261	1.316	2.515
0.549	12.757	7.34	0.317	2.723
0.234	3.388	3.293	2	2.144
4.562	7.703	0.277	1.234	1.269
0.229	1.257	1.206	3.903	0.488
6.009	4.774	9.998	2.966	10.416
0.28	6.135	20.609	0.422	3.942
1.613	3.658	5.459	5.375	3.123
1.238	3.403	4.362	8.722	1.807
0.921	1.421	3.459	2.911	3.146
0.903	1.909	4.5	0.234	0.884
3.741	1.666	1.805	1.294	3.37
0.359	4.932	2.389	6.866	16.236
0.903	3.012	0.873	3.062	1.207
3.903	15.28	0.4	1.061	31.414
2.342	0.202	4.661	2.127	29.377
0.321	0.243	3.833	1.467	8.878
2.724	1.194	1.407	0.342	0.311
1.231	5.113	1.537	2.964	4.255
2.281	0.285	0.372	0.574	1.866
2.305	4.182	2.346	2.148	18.364
8.11	2.722	3.28	1.159	4.757
8.733	6.944	24.535	1.525	1.56
8.109	4.672	5.294	1.243	0.843
6.867	0.484	2.119	1.456	1.504
5.964	1.29	4.476	3.11	3.134
4.17	0.841	0.658	0.485	2.2
1.681	0.438	2.152	0.281	4.515
4.502	4.518	4.143	2.39	2.682
4.44	1.619	3.078	0.244	1.153
1.781	2.345	1.577	2.231	2.222
1.073	4.362	3.725	4.192	1.925
2.501	1.999	8.346	4.523	1.88
3.572	2.157	0.283	0.293	0.304
0.294	0.339	1.688	1.464	4.341
2.585	0.481	31.364	5.168	1.386
0.342	2.218	4.98	4.294	1.565
1.864	1.611	0.92	2.856	1.575
1.561	1.628	11.796	0.382	2.999
3.56	6.751	2.34	0.928	4.169
0.231	2.33	0.218	2.143	8.106
3.869	1.84	3.039	3.49	1.989
7.235	1.181	3.89	1.05	3.013
0.927	4.967	2.46	2.233	5.075
10.743	1.341	3.379	2.292	0.243
0.647	2.303	0.477	2.672	1.989
3.171	1.704	2.413	2.902	2.146
3.342	0.898	0.246	0.329	4.084
3.1	2.94	31.208	5.024	16.928
3.586	3.361	3.379	3.733	4.342
1.194	1.425	0.538	2.901	1.747
3.562	0.682	5.798	2.05	1.488
2.314	0.31	0.84	1.95	30.386
8.124	5.154	0.378	5.074	0.475
1.5	3.753	2.803	2.77	2.951
1.451	1.947	4.768	1.672	0.293
1.612	2.138	1.377	0.329	3.012
4.744	1.437	1.632	1.147	0.366
2.256	1.766	1.547	1.476	13.853
5.438	0.827	4.94	2.329	1.097
2.219	3.011	1.631	5.734	0.428
2.765	1.778	1.095	2.526	1.803
2.376	2.776	8.404	4.489	17.48
0.319	0.386	1.635	2.957	20.352
1.57	2.568	1.217	0.389	1.021
0.294	0.48	1.038	5.257	19.94
3.282	3.647	0.898	0.285	2.039
12.159	2.339	3.326	2.255	24.672
2.187	2.139	16.597	1.902	31.461
0.841	2.085	1.341	3.672	2.22
6.697	2.381	4.352	0.232	4.33
1.991	5.958	7.243	2.928	0.476
9.831	5.924	0.552	2.559	5.346
0.818	0.353	0.293	1.585	4.561
0.401	3.024	0.426	1.571	1.806
7.55	2.744	1.649	2.392	2.763
0.403	1.054	1.394	0.318	2.828
3.159	1.026	0.725	7.988	2.426
1.443	1.931	4.464	1.682	1.753
0.934	1.243	2.495	2.598	1.849
0.235	0.291	4.707	4.06	2.646
1.065	0.323	1.073	12.131	0.496
1.55	4.084	6.268	11.22	2.77
0.729	2.626	3.096	9.246	0.281
0.356	2.17	0.585	4.398	2.793
0.244	9.888	6.647	0.379	0.561
0.514	7.132	2.219	0.356	14.256
2.241	0.523	17.512	11.201	4.026
1.137	10.367	3.925	4.609	1.707
1.362	3.738	1.929	9.247	3.02
1.028	0.916	2.891	7.45	31.206
2.7	1.652	4.169	2.162	1.401
2.189	0.559	3.757	6.828	11.961
3.212	4.904	0.489	4.052	6.135
0.555	0.67	2.025	3.268	3.266
1.355	1.418	4.048	1.612	8.156
2.942	3.282	1.587	4.377	1.88
2.3	5.145	0.231	1.27	3.722
0.939	0.402	2.608	6.441	8.46
0.244	3.964	10.425	4.063	0.789
0.538	2.82	5.584	3.11	2.182
0.554	2.878	19.326	3.611	23.886
0.804	2.741	9.83	1.097	2.672
1.195	5.633	0.245	2.273	5.022
0.221	2.926	1.343	1.511	30.133
0.8	0.281	1.317	3.512	1.145
0.281	3.068	3.049	0.232	4.121
4.209	4.655	0.818	0.937	1.025
0.261	0.307	3.004	2.5	0.231
0.591	2.697	2.047	3.111	4.216
2.279	1.436	3.052	2.644	3.913
0.738	0.721	1.133	11.583	6.147
0.857	1.502	1.382	0.216	1.358
1.353	3.255	6.387	8.388	1.706
1.424	2.134	0.548	4.904	12.754
1.098	0.256	1.94	5.903	2.099
3.913	2.244	4.732	0.536	3.986
0.232	3.243	1.38	4.062	5.807
2.424	3.074	0.791	12.131	6.22
8.781	2.294	4.078	2.49	17.045
7.757	0.292	5.704	7.855	2.44
3.011	2.051	0.495	4.024	14.425
1.871	2.986	6.268	2.647	3.656
3.768	15.889	4.148	0.607	1.362
4.976	2.037	3.282	0.212	1.024
5.776	0.263	4.619	1.636	3.449
2.987	1.645	0.561	1.91	0.293
3.255	0.634	2.759	5.421	2.059
10.695	1.013	1.133	0.368	2.028
4.305	16.842	0.303	1.356	9.449
10.7	4.659	9.355	2.393	4.021
1.195	0.523	4.111	9.917	3.318
0.291	9.758	3.358	0.361	1.133
2.209	1.405	4.917	1.699	1.183
1.89	0.689	2.342	0.937	0.853
7.392	2.012	2.099	4.518	0.609
3.828	2.146	5.271	21.097	16.733
0.832	1.791	1.411	7.035	24.847
4.868	6.086	3.073	1.977	26.697
0.954	1.728	1.452	0.221	3.634
0.428	0.247	1.987	0.877	3.717
3.222	13.708	3.001	0.691	0.902
1.57	7.157	1.098	7.353	2.087
0.231	2.963	2.549	0.831	0.876
1.878	3.7	4.744	1.806	1.717
2.211	2.397	1.339	8.319	2.134
9.903	0.202	0.366	0.559	30.892
3.402	1.414	11.744	5.233	2.843
1.672	0.78	0.33	2.535	9.749
4.317	0.403	0.975	1.255	1.561
1.915	7.537	9.527	1.394	0.925
2.877	4.836	2.524	5.241	0.476
2.646	9.667	1.205	2.887	1.353
0.245	0.389	0.365	2.513	11.938
0.296	2.734	2.076	0.318	9.035
6.195	1.612	11.255	5.988	1.89
0.231	0.245	1.873	1.865	2.136
1.987	26.714	0.823	8.62	28.634
0.809	2.551	1.794	2.27	4.855
1.256	0.987	0.353	1.136	26.276
3.834	3.391	0.431	5.845	5.014
0.423	2.098	22.427	1.475	8.62
0.244	8.649	4.52	3.889	25.127
2.744	1.491	0.538	3.01	3.759
5.042	1.582	3.721	4.378	1.132
0.353	10.698	3.966	5.222	0.299
1.488	6.328	7.54	3.363	19.559
0.232	0.518	3.963	1.341	1.534
0.245	2.963	0.356	6.991	2.035
2.993	4.074	3.365	0.669	27.486
1.658	5.75	2.158	18.185	26.645
3.938	4.236	5.962	11.034	5.189
6.195	1.206	0.397	0.216	8.599
0.453	1.526	5.123	0.525	11.772
1.809	6.88	3.174	3.645	2.083
1.146	2.015	4.688	3.089	2.955
1.866	1.016	1.865	3.501	31.179
1.136	5.805	12.357	0.332	25.293
1.981	6.414	6.803	1.745	5.013
2.367	8.075	1.619	2.315	0.699
6.841	1.855	1.618	6.195	2.059
0.474	1.027	2.421	0.231	0.243
1.754	4.964	0.273	1.756	1.602
2.061	3.83	1.186	0.801	1.501
0.686	11.903	3.12	5.026	1.561
2.833	0.455	0.536	0.61	0.561
11.647	4.257	3.608	1.183	11.123
3.569	3.479	0.376	1.669	1.1
8.796	0.283	3.734	1.001	11.843
3.918	10.064	4.28	4.073	30.099
0.894	1.036	2.428	2.012	4.03
2.976	0.238	4.145	2.109	8.574
0.244	1.463	2.268	2.45	1.233
1.648	2.768	15.56	2.573	2.608
0.355	2.257	2.451	4.087	6.539
2.338	1.817	0.245	1	3.061
3.806	0.425	3.652	2.365	1.438
9.814	0.342	0.373	3.622	0.232
3.285	0.741	0.403	0.633	3.147
2.011	0.25	3.72	2.338	0.586
5.191	2.995	4.025	5.384	3.182
2.048	1.063	1.685	1.707	21.683
5.112	2.573	0.203	6.903	6.097
1.102	2.327	6.372	1.903	30.428
2.169	0.291	0.308	2.479	2.062
3.211	4.905	7.348	1.049	2.134
1.261	0.293	5.318	2.959	2.609
2.907	0.576	1.313	0.241	9.486
0.781	1	7.026	0.418	3.975
3.048	2.391	3.958	1.049	2.865
4.449	1.337	6.425	0.538	0.73
2.827	0.669	1.633	0.903	0.289
6.736	0.741	11.072	2.281	21.498
1.074	4.193	5.177	1.817	2.387
0.232	1.18	1.985	1.326	10.321
1.621	0.479	2.659	0.472	0.575
3.124	0.57	9.238	1.098	5.744
8.297	1.028	4.206	0.272	0.582
1.002	5.247	6.864	1.618	1.584
7.485	0.304	1.717	5.157	31.185
1.649	4.727	0.297	0.279	1.475
0.791	3.296	0.244	0.854	2.373
0.23	1.641	2.608	1.05	0.899
3.652	1.239	0.671	32.826	18.319
1.964	2.403	2.895	5.094	2.753
0.295	7.147	5.158	1.426	4.215
0.687	0.526	0.445	0.28	29.987
2.486	2.154	1.755	0.612	30.991
0.291	6.976	8.651	1.147	1.393
3.887	0.246	6.293	10.512	1.43
5.86	1.667	2.385	2.195	1.38
5.234	2.15	2.372	4.413
2.391	4.964	12.159	1.511
4.317	0.238	0.266	1.294
1.397	1.976	1.465	7.719
0.981	2.147	3.181	2.917
4.342	2.072	1.685	1.294
1.152	2.913	3.249	4.707
3.051	0.312	1.573	1.585
0.294	0.816	6.405	5.718
1.168	0.284	7.612	2.001
4.356	5.735	11.231	0.903
2.363	0.818	4.292	3.402
1.456	0.242	6.428	4.606
4.021	0.231	2.976	0.241
4.343	2.442	1.752	3.013
1.013	4.168	7.101	0.281
0.634	5.132	8.38	0.61
2.989	1.063	8.256	15.538
2.11	1.675	0.589	3.475
3.865	0.304	1.103	1.805
0.415	2.237	2.038	1.185
1.326	1.927	0.231	7.235
3.328	0.228	0.204	1.186
0.793	8.902	1.138	1.343
3.428	2.935	0.217	1.141
4.317	1.61	4.31	0.256
5.414	6.495	0.362	0.658
1.953	6.843	1.301	0.521
1.269	0.656	4.326	0.243
1.316	2.434	7.577	5.867
1.133	7.744	4.559	2.231
2.072	2.132	0.935	2.528
3.47	1.926	2.977	2.196
3.867	1.999	0.818	0.887
0.216	0.648	4.579	2.635
6.877	5.294	24.511	7.245
1.471	0.352	4.146	0.244
5.737	2.069	14.45	2.206
2.784	3.025	13.933	0.953
2.339	2.23	2.191	3.111
0.742	5.947	0.246	6.048
1.127	0.552	1.329	1.853
4.367	2.738	2.006	2.365
0.332	4.317	6.79	3.111
8.084	0.304	1.158	0.285
3.963	1.073	5.337	0.708
3.047	1.975	2.194	0.882
3.771	0.743	1.367	1
0.61	0.261	2.284	0.243
2.449	0.364	3.219	7.196
1.867	11.837	2.143	0.232
8.339	4.832	2.973	3.541
3.272	8.062	0.3	0.756
3.141	2.475	10.108	7.999
1.364	7.791	1.829	0.27
2.099	4.064	1.588	0.572
2.744	0.6	4.071	0.242
4.503	3.476	2.549	3.524
0.879	2.109	2.026	1.426
0.439	4.831	1.902	3.769
2.487	5.403	6.105	4.574
2.194	2.975	4.778	2.73
3.83	4.693	5.159	6.148
0.586	3.45	4.633	0.248
0.742	4.503	2.292	1.024
0.95	0.305	16.758	3.77
1.332	0.248	31.011	3.915
8.377	0.244	6.777	1.73
0.428	3.71	1.443	4.803
2.538	1.439	12.525	16.032
12.83	3.648	2.483	6.746
2.167	0.805	4.169	6.718
1.707	0.306	3.269	5.522
7.243	2.471	2.544	4.82
1.386	6.893	3.217	1.724
4.281	2.951	3.136	1.719
0.538	6.816	0.293	2.012
5.122	2.476	30.547	4.126
4.83	1.632	24.449	11.948
1.846	2.122	7.065	3.33
6.952	5.28	22.769	5.383
7.425	2.915		4.283
2.278	0.67		0.719
1.685	2.674		7.062
4.169	0.432		0.768
2.999	0.244		9.014
7.473	2.048		2.294
5.854	7.171		5.555
3.608	6.023		3.463
2.587	0.987		1.195
0.28	6.218		2.589
2.106	1.33		0.427
4.576	5.707		2.537
1.204	6.352		0.366
1.196	0.415		1.098
0.651	0.533		2.659
1.256	1.121		4.186
1.805	7.501		2.546
0.245	15.326		0.427
0.353	3.327		9.076
1.999	15.659		1.634
3.987	3.377		1.833
3.167	4.4		2.782
0.231	1.323		1.333
3.631	4.295		4.23
3.062	2.553		16.108
0.403	2.394		0.352
0.657	0.304		0.244
2.713	1.632		8.794
0.485	13.315		8.706
2.145	10.719		1.782
1.609	2.662		2.144
0.243	0.379		1.67
2.657	1.866		0.671
1.547	1.757		3.855
1.794	1.913		2.839
4.452	8.086		0.427
2.779	5.046		1.775
1.931	7.444		4.099
6.205	2.22		1.4
2.986	1.828		0.487
4.769	1.048		6.587
2.937	2.011		7.062
1.07	1.699		6.805
3.948	2.6		14.074
1.282	3.625		17.306
0.916	0.793		1.196
0.539	0.244		0.244
1.827	3.438		0.304
1.377	1.676		3.856
0.305	0.296		0.245
1.853	1.822		11.108
4.043	0.367		0.372
0.36	0.248		4.303
0.829	1.647		14.209
6.916	2.243		2.075
3.719	0.349		9.221
0.473	2.902		12.306
2.464	1.393		6.122
0.426	1.985		3.733
1.821	2.959		0.368
1.924	0.232		2.362
0.241	2.316		5.426
2.426	5.035		6.501
0.417	0.247		1.562
2.176	3.415		1.258
0.414	0.78		2.548
3.956	4.295		4.647
0.85	2.646		2.135
0.233	2.757		10.601
1.511	2.097		1.758
0.359	1.667		7.841
1.026	3.819		8.403
0.753	0.951		10.563
2.355	8.803		11.122
2.941	0.292		0.291
1.396	2.586		12.341
0.952	6.011		7.024
1.577	1.388		2.265
5.352	2.315		3.34
1.319	3.648		0.671
9.683	0.78		7.228
0.367	0.78		4.818
1.074	0.635		2.537
1.089	1.809		0.427
1.989	1.097		0.329
1.437	1.024		0.245
1.562	2.758		4.002
0.866	6.097		15.497
3.733	1.537		11.881
0.235	3.221		4.574
1.501	3.107		0.23
3.183	0.738		0.233
1.561	6.344		0.305
1.159	3.293		0.411
2.437	2.705		4.987
0.22	1.136		5.123
5.525	3.95		10.463
0.405	15.791		0.307
4.244	6.132		3.536
1.428	2.282		0.658
1.031	2.063		7.076
2.236			2.671
0.292			2.348
3.517			0.306
0.889			26.901
1.234			3.927
2.06			3.975
0.306			2.794
1.097			12.331
0.244			0.245
0.597			1.928
2.976			2.269
0.536			2.965
0.346			0.915
1.992			2.488
1.027			5.469
1.242			2.183
1.828			1.596
1.999			1.659
1.681			2.199
4.086			0.928
3.976			23.767
5.073			6.094
1.145			5.134
0.463			0.294
3.17			1.795
6.002			1.449
0.731			29.732
6.142			14.147
0.306			6.463
5.891			1.98
0.244			14.519
0.426			5.231
			2.721
			0.439
			4.866
			4.587
			16.599
			8.635
			1.721
			4.704
			2.923
			13.56
			3.213
			10.284
			2.891
			11.951
			2.243
			1.463
			0.452
			2.912
			3.039
			2.376
			1.889
			3.489
			10.892
			3.999
			2.438
			8.856
			4.465
			4.147
			0.86
			0.438
			1.253
			1.903
			0.333
			1.78
			0.975
			5.037
			0.389
			2.29
			7.219
			6.22
			4.025
			2.719
			8.001
			3.696
			2.24
			1.802
			29.966
			4.025
			0.866
			1.94
			0.347
			3.854
			1.778
			1.645
			2.455
			0.769
			3.316
			0.928
			1.259
			0.671
			3.391
			3.18
