# Supplementary material for: Feedback inhibition by a descending GABAergic neuron regulates timing of escape behavior in Drosophila larvae
Source: eLife. 2024 Aug 28;13:RP93978. doi: 10.7554/eLife.93978 (PMC11357356; doi:10.7554/eLife.93978)
Supplement: Figure 7—source data 2. [file elife-93978-fig7-data2.zip › Figure 7_source data_2.csv]

Figure	Panels	Labels	n	mean	p-value	n for individuals performing the tested behavior	Percentage of individuals performing the tested behavior		Post-hoc tests	Figure	Panels	Group 1	Group 2	p-value	bonferonni corrected p-value
7	A	control	320			256	80			7	A	control	GABA-B-R11	0.00307	0.0123
7	A	GABA-B-R11	205			184	89.8			7	A	control	GABA-B-R12	3.92E-05	0.000156889
7	A	GABA-B-R12	159			150	94.3			7	A	control	GABA-B-R2	5.37E-07	2.15E-06
7	A	GABA-B-R2	183			176	96.2			7	A	control	GABA-A-R	1.22E-04	0.000486214
7	A	GABA-A-R	182			169	92.9
7	B	control	520	2.61						7	B	control	GABA-B-R11	0.0292	0.117
7	B	GABA-B-R11	488	3.22						7	B	control	GABA-B-R12	2.32E-05	9.27E-05
7	B	GABA-B-R12	387	4.04						7	B	control	GABA-B-R2	2.34E-05	9.36E-05
7	B	GABA-B-R2	582	3.65						7	B	control	GABA-A-R	4.23E-15	1.69E-14
7	B	GABA-A-R	306	8.1
7	C	control (0.04uW/mm2)	8	2.17	0.755
7	C	SS04185 (0.04uW/mm2)	11	1.94
7	C	control (0.1uW/mm2)	8	5.2	0.285
7	C	SS04185 (0.1uW/mm2)	11	4.04
7	C	control (0.3uW/mm2)	8	9.32	0.016
7	C	SS04185 (0.3uW/mm2)	11	5.88
7	C	control (0.5uW/mm2)	8	10.13	0.032
7	C	SS04185 (0.5uW/mm2)	11	6.54
7	C	control (1.4uW/mm2)	8	10.5	0.15
7	C	SS04185 (1.4uW/mm2)	11	7.29
