# Supplementary material for: Feedback inhibition by a descending GABAergic neuron regulates timing of escape behavior in Drosophila larvae
Source: eLife. 2024 Aug 28;13:RP93978. doi: 10.7554/eLife.93978 (PMC11357356; doi:10.7554/eLife.93978)
Supplement: Figure 7—figure supplement 1—source data 1. [file elife-93978-fig7-figsupp1-data1.zip › Figure 7_supplement 1_source data_1.csv]

Figure 7-supplementary1A							Figure 7-supplementary1B							Figure 7-supplementary1C							Figure 7-supplementary1D
control	GABA-B-R11	GABA-B-R12	GABA-B-R2	GABA-A-R			control	GABA-B-R11	GABA-B-R12	GABA-B-R2	GABA-A-R			control	GABA-B-R11	GABA-B-R12	GABA-B-R2	GABA-A-R			control	GABA-B-R11	GABA-B-R12	GABA-B-R2	GABA-A-R
11.871	1.424	27.893	21.319	28.864			1.846	2.504	0.875	0.974	1.136			13.717	3.928	10.912	11.56	30			14.814	3.396	8.397	12.55	30
24.408	2.331	3.21	11.568	28.961			0.818	2.594	1.118	0.779	1.039			21.882	4.925	2.683	4.877	30			30	11.628	2.735	11.657	30
12.244	9.785	3.207	2.61	29.376			2.126	2.774	1.421	2.022	0.371			7.401	9.838	3.74	3.829	29.747			17.672	5.821	4.716	10.442	12.873
3.583	17.368	3.092	24.8	29.306			6.306	2.053	1.169	0.918	0.694			9.889	5.096	3.476	5.279	30			15.84	16.749	9.031	7.243	6.939
5.472	20.098	7.786	20.413	29.209			2.301	0.167	1.556	0.779	0.791			7.495	3.396	8.062	6.364	30			4.939	8.103	3.129	6.218	30
5.142	20.555	1.279	6.924	29.252			1.002	1.781	2.034	0.731	0.748			5.582	6.458	2.985	5.328	30			12.328	10.021	9.338	6.022	30
1.978	23.19	9.793	4.41	28.434			2.586	0.897	0.875	1.966	1.566			4.564	6.458	8.348	3.013	30			8.308	8.103	17.614	6.074	5.962
0.656	2.625	21.182	9.8	5.443			3.527	4.103	0.973	1.871	0.991			4.183	6.372	15.102	7.282	5.171			7.312	5.911	5.753	5.974	30
0.374	8.678	4.388	7.989	28.17			4.376	1.263	0.924	1.424	0.748			4.75	8.37	5.312	4.779	21.835			20.755	7.638	22.703	7.527	3.378
3.182	1.064	4.927	4.261	4.811			2.586	2.774	1.52	0.827	0.894			5.492	3.838	2.837	3.585	2.857			7.401	9.655	5.997	9.549	30
2.885	2.151	4.648	8.525	29.106			2.964	2.774	1.229	1.573	0.894			5.849	4.925	4.143	10.098	30			11.596	6.458	5.064	13.513	30
8.63	13.292	1.295	6.535	4.348			1.748	2.684	3.227	1.026	1.425			10.378	8.728	4.522	5.035	5.773			10.378	30	13.14	8.291	7.979
5.852	27.306	13.839	20.365	28.67			2.396	1.52	1.273	1.278	1.33			5.492	4.925	12.217	7.843	30			6.954	4.103	7.776	8.633	16.138
2.151	10.341	4.513	10.818	20.017			3.254	1.175	0.46	3.12	1.136			5.405	6.099	2.327	6.878	6.848			4.939	7.638	4.036	9.852	5.872
1.326	3.84	5.812	18.728	14.339			3.254	0.81	1.974	1.026	1.186			4.011	4.65	3.326	8.681	15.525			22.254	14.595	7.411	5.585	26.81
7.498	27.672	7.159	7.796	2.535			0.539	1.43	1.018	3.779	1.566			7.764	9.751	6.192	6.878	4.101			11.967	21.005	3.423	3.889	8.711
4.999	14.939	4.66	8.618	25.531			2.126	11.36	18.992	1.923	0.414			5.582	16.839	21.092	7.781	25.945			5.125	5.19	6.094	6.878	30
2.504	7.726	4.551	8.387	13.025			3.436	2.684	16.715	0.682	1.186			5.666	4.103	18.618	4.243	8.274			15.01	8.103	12.765	18.402	30
7.285	4.233	8.322	10.791	3.026			2.875	2.504	1.018	0.974	1.33			9.332	6.737	5.848	4.188	4.356			4.47	6.279	6.674	7.999	30
1.444	16.455	27.887	2.256	29.009			6.587	5.649	1.018	1.573	0.991			8.031	14.242	10.863	3.829	30			7.319	4.377	11.445	10.901	30
2.167	7.363	5.035	10.664	28.961			3.056	5.821	0.718	0.877	1.039			5.223	10.021	5.753	3.07	30			8.843	5.279	3.516	5.828	4.586
1.766	8.29	3.224	6.182	1.77			5.666	2.418	2.626	1.278	1.136			5.946	3.487	5.85	4.925	2.906			5.506	11.717	5.462	8.83	8.65
5.965	17.844	0.29	6.603	28.912			1.846	1.52	2.043	1.827	1.088			5.032	1.872	2.333	3.316	30			5.026	9.655	10.86	5.828	30
1.681	1.253	3.491	6.587	29.252			1.846	2.325	1.251	0.974	0.748			3.527	3.578	4.742	3.829	30			12.319	2.46	6.004	7.884	5.127
0.841	14.157	22.136	2.317	4.76			2.034	2.774	1.017	0.365	0.694			2.875	3.135	15.822	0.682	4.047			8.186	6.402	3.161	9.116	3.884
13.994	8.585	7.735	1.234	29.209			1.846	2.231	0.566	1.779	0.791			15.84	2.594	5.462	3.013	30			7.087	3.853	5.362	4.921	30
4.647	10.354	5.411	20.057	18.637			7.136	1.263	1.309	0.974	0.844			11.783	6.824	3.055	4.877	6.236			5.55	12.793	5.567	21.164	30
4.722	0.272	3.053	10.024	29.532			1.502	2.684	1.017	1.966	0.468			6.224	2.956	2.864	4.877	30			6.892	8.546	4.908	6.689	30
6.859	14.993	2.881	5.843	20.176			1.649	1.342	1.65	1.522	0.791			5.075	3.578	4.531	4.584	4.638			9.313	6.351	9.286	4.482	8.098
0.526	3.388	0.695	1.809	2.584			7.27	1.084	2.431	1.81	0.967			7.796	4.472	2.669	3.277	3.551			13.765	9.476	6.004	5.873	3.065
5.196	7.703	5.599	6.845	29.033			2.294	2.231	1.552	1.713	0.967			5.075	9.934	3.711	4.677	30			9.435	7.511	4.091	3.909	4.397
1.572	1.257	6.47	4.224	26.84			1.502	17.921	0.81	1.188	0.698			2.782	19.178	5.719	2.713	27.538			9.375	6.767	12.221	10.934	4.989
8.515	4.774	0.599	3.876	5.503			1.407	2.141	2.526	1.567	1.172			4.978	6.915	2.864	4.677	3.306			6.545	12.08	3.992	5.433	3.843
7.248	9.793	10.91	15.097	29.747			1.318	2.684	1.251	1.372	0.253			4.445	8.819	8.591	3.762	30			3.91	6.351	10.224	7.934	4.884
0.247	6.733	1.206	12.318	4.352			1.794	1.927	1.955	0.762	1.172			2.041	5.33	3.161	5.93	5.524			11.666	14.865	7.133	7.397	30
15.268	5.987	28.432	1.31	1.383			0.99	1.191	0.915	1.664	1.253			11.845	2.857	10.913	2.046	2.636			17.008	6.261	6.224	6.215	30
3.134	16.765	5.459	2.143	2.768			0.843	0.436	0.81	1.278	0.927			3.977	3.448	6.269	3.421	3.695			6.545	6.414	6.164	7.446	30
6.07	1.639	7.821	4.54	2.93			1.551	1.82	1.309	1.664	1.783			2.637	2.022	5.671	5.154	4.221			23.923	9.466	4.65	4.677	3.884
4.561	5.398	14.611	4.525	1.087			1.844	2.064	1.017	0.859	1.495			5.746	7.177	5.517	3.092	2.582			14.813	5.15	4.694	4.531	6.118
4.614	13.848	9.495	10.927	4.682			2.977	1.488	1.017	1.188	1.551			3.734	5.67	4.85	3.86	4.037			5.254	9.088	6.422	11.787	30
0.783	5.642	25.835	8.684	28.828			2.088	1.73	1.251	1.188	1.172			2.637	6.402	4.531	4.921	30			6.081	6.314	6.224	6.166	6.51
4.791	1.279	7.413	1.95	29.033			0.221	1.976	0.81	0.812	0.967			4.783	2.817	6.104	2.762	30			5.667	4.711	4.469	10.165	3.184
6.289	6.137	7.286	5.074	29.699			1.407	1.437	0.712	2.14	0.301			7.416	5.955	5.188	7.214	30			11.024	6.173	9.445	28.178	12.112
3.772	2.345	12.523	9.723	29.546			1.6	2.315	0.507	1.322	0.454			3.213	4.66	4.65	4.092	30			10.776	4.137	12.895	17.239	5.819
0.903	6.361	10.317	5.734	2.519			3.977	0.864	0.353	0.859	1.551			4.88	5.226	8.699	6.593	3.483			6.19	5.879	7.188	30	5.37
5.003	2.157	29.243	7.015	0.277			0.944	1.391	0.757	1.188	1.855			4.685	3.548	30	3.714	2.132			13.292	4.711	15.309	14.458	17.794
6.245	6.277	5.9	3.346	27.575			1.27	1.683	0.87	1.09	0.109			5.173	2.022	5.85	4.047	15.952			12.459	18.718	3.711	19.458	6.348
3.045	10.921	11.796	9.699	3.934			0.087	1.488	2.282	0.958	1.495			0.408	8.239	14.078	6.215	5.429			9.886	11.243	5.362	9.336	30
3.512	1.181	9.329	3.672	26.298			1.502	1.782	0.959	1.761	1.074			2.733	2.963	3.299	5.433	26.489			9.747	30	7.036	8.519	3.198
2.305	8.441	2.46	0.232	11.433			1.165	1.73	1.251	1.237	1.074			3.47	6.697	3.711	1.469	5.125			9.943	19.05	5.24	5.737	2.844
8.11	2.385	3.856	11.353	1.757			0.715	21.379	1.133	1.505	1.172			8.825	23.083	4.512	4.433	2.441			8.42	8.078	7.216	5.151	3.796
8.733	2.94	2.659	12.268	19.288			1.726	0.864	0.948	1.505	1.452			10.459	3.804	3.361	9.493	11.868			10.857	6.124	6.985	30	3.14
8.109	3.361	28.809	25.879	4.03			1.898	1.488	1.191	1.398	2.087			10.007	4.849	30	5.458	5.233			15.489	10.211	6.191	14.786	3.551
6.867	2.417	3.917	14.379	3.37			0.945	1.82	1.133	1.505	1.33			7.812	3.245	4.512	10.751	4.7			9.909	13.149	6.682	7.542	2.782
11.815	13.575	9.819	24.524	16.236			1.544	1.147	0.706	1.505	0.965			7.508	6.301	6.504	12.706	17.201			9.909	30	9.937	20.664	4.7
4.502	2.593	4.768	9.612	1.207			1.165	1.782	0.948	0.908	3.916			5.667	3.548	5.716	8.358	5.123			6.302	17.539	3.789	7.802	30
4.44	3.011	4.556	15.76	29.266			1.044	2.46	2.35	1.227	0.734			5.484	5.471	3.727	8.055	30			17.653	10.719	4.167	11.923	30
5.355	1.778	7.666	19.261	29.145			1.385	1.82	1.434	1.615	0.855			3.166	3.598	6.374	5.992	30			13.178	8.646	4.934	30	3.14
6.451	6.21	8.404	8.492	13.444			1.106	1.191	0.824	2.018	0.855			4.678	3.967	9.228	5.629	9.733			11.166	5.928	5.947	9.066	4.7
2.206	8.125	1.635	11.952	1.866			2.068	1.683	1.496	0.676	0.674			2.41	5.33	3.131	4.188	2.54			6.484	3.56	5.595	9.86	19.831
1.561	10.424	3.153	24.4	22.13			2.41	2.817	0.948	1.277	0.443			3.971	4.902	2.165	12.86	18.807			7.168	15.446	9.106	10.629	22.225
3.791	6.277	19.673	10.501	9.241			2.227	1.587	1.071	1.957	0.796			5.787	7.511	4.397	7.86	2.356			13.885	10.23	3.727	7.493	21.21
12.031	6.211	1.341	22.188	8.35			1.385	1.098	1.556	2.448	0.855			5.254	4.122	2.897	14.579	5.37			12.316	6.525	3.982	11.923	26.722
11.39	4.814	4.352	11.036	2.222			1.106	2.122	0.888	1.176	1.393			11.849	3.148	5.24	5.2	3.615			5.69	10.413	6.618	30	30
3.171	6.71	10.163	9.538	1.925			1.837	1.683	0.888	1.011	0.734			5.008	5.767	8.131	6.432	2.659			5.69	8.635	6.253	7.994	6.487
6.442	12.058	2.119	16.798	2.184			1.605	3.758	1.849	1.065	1.085			4.947	5.928	3.243	10.982	2.965			5.219	17.982	7.401	5.458	5.971
4.78	7.655	6.959	28.112	8.867			1.898	1.259	1.191	0.494	0.965			5.484	8.391	5.655	21.591	5.306			7.458	9.166	5.533	13.639	6.348
5.876	15.021	4.707	3.766	14.154			1.446	1.672	1.728	1.065	0.734			5.008	12.039	6.435	3.042	3.733			15.97	5.451	12.203	8.738	4.037
12.687	2.211	1.073	9.99	1.989			2.007	1.522	4.105	1.116	1.209			10.131	3.174	5.178	8.469	3.198			7.168	9.166	6.253	16.654	17.087
7	6.992	6.268	8.878	5.94			2.291	1.319	1.133	0.908	1.209			7.035	6.223	7.401	9.227	4.222			6.484	3.757	4.277	4.495	4.161
7.657	8.829	3.681	9.023	4.378			0.986	5.562	1.071	1.615	1.453			6.424	8.844	4.167	6.848	1.696			6.726	5.14	7.718	9.8	3.319
5.46	12.403	24.908	12.333	25.354			1.267	0.747	0.824	0.787	0.258			4.032	4.711	7.471	2.181	4.342			16.033	9.405	9.228	8.688	6.786
5.146	8.84	3.925	19.879	3.235			2.462	1.965	1.67	1.456	1.393			4.032	7.598	5.595	7.444	3.14			4.556	4.743	21.97	10.69	30
12.159	3.068	1.929	7.32	29.266			0.776	0.965	2.29	0.787	0.734			12.935	4.033	4.219	6.632	30			4.202	6.829	13.741	7.514	3.098
3.028	4.962	2.891	6.899	0.475			1.784	0.858	3.727	0.726	2.002			3.971	5.513	6.618	4.615	2.477			10.457	8.108	5.533	8.756	12.929
8.688	2.697	9.493	14.304	3.244			1.544	1.158	1.253	1.505	0.965			8.241	3.855	5.422	5.883	3.916			9.361	10.23	19.461	10.61	5.453
11.05	2.157	18.899	23.312	3.378			1.174	2.932	1.314	1.116	1.33			11.005	4.368	5.362	8.107	4.342			5.213	5.93	5.181	5.345	9.311
7.55	1.502	5.584	18.509	17.181			0.723	1.913	15.118	0.374	0.382			8.273	3.415	20.702	11.408	14.235			13.993	5.867	5.888	17.293	5.394
5.939	3.255	19.326	3.833	17.48			2.048	0.914	1.133	1.957	1.269			2.451	4.169	20.459	5.458	18.749			11.297	8.232	11.228	30	30
3.935	2.134	12.735	4.06	21.373			1.425	1.721	1.338	3.992	0.382			1.66	3.855	11.168	5.737	20.734			11.972	6.585	5.825	6.757	6.978
5.498	0.256	3.867	8.983	19.94			1.66	2.49	1.459	1.665	0.734			1.904	2.746	4.508	7.86	20.674			6.542	7.005	4.998	21.15	27.551
3.728	11.147	5.051	9.489	2.039			0.632	1.417	2.412	1.456	1.393			1.66	3.661	5.416	6.482	3.432			17.26	5.808	4.452	7.099	3.027
2.189	19.632	3.052	10.466	24.672			3.455	1.364	1.4	1.615	1.269			5.644	3.415	4.452	5.688	25.941			7.176	7.818	6.13	8.182	4.965
5.122	5.592	2.515	2.573	29.801			1.389	1.77	1.582	1.28	0.199			4.601	3.807	2.715	3.853	30			3.85	10.293	8.193	10.415	3.596
2.942	16.842	6.935	7.452	2.22			2.563	0.697	1.521	0.232	2.72			5.505	17.539	7.908	4.319	4.94			3.666	9.282	7.096	7.514	14.088
4.021	4.659	1.94	6.593	4.806			2.154	1.965	2.168	0.512	0.734			4.454	6.624	4.108	4.134	5.064			9.576	7.939	6.07	24.769	5.505
0.554	0.523	4.732	7.091	11.713			3.86	4.089	1.156	1.755	1.393			4.414	4.612	5.888	7.139	6.739			4.46	9.696	4.108	14.139	18.246
1.999	16.01	2.171	11.308	2.763			1.425	1.062	0.912	1.903	1.884			2.229	10.82	2.292	8.806	4.647			10.606	6.845	4.508	6.789	16.758
0.221	21.778	4.078	8.389	7.007			2.048	1.82	1.338	1.32	1.209			2.269	3.611	5.416	4.279	4.037			7.514	7.92	5.181	8.206	4.661
1.081	10.12	17.852	4.713	3.944			1.248	1.879	1.634	6.463	1.884			2.048	9.036	7.338	8.28	3.733			14.457	7.979	21.801	6.118	3.547
5.061	6.299	5.18	7.326	0.496			1.296	0.204	1.634	2.048	22.518			5.505	3.904	6.253	2.32	23.014			10.96	3.307	11.935	14.742	4.906
3.874	2.597	4.195	1.904	2.77			2.451	1.721	1.4	2.706	2.012			4.73	3.135	4.159	3.56	4.782			5.369	9.603	11.045	11.484	25.99
3.875	12.373	15.776	29.045	0.281			0.942	1.259	1.093	0.955	29.234			2.295	8.796	10.448	30	29.515			4.051	15.748	13.316	8.985	30
6.569	12.79	16.04	7.973	3.354			1.344	2.013	0.791	2.089	1.405			5.257	11.68	5.708	7.183	4.198			4.203	6.967	10.057	12.084	5.7
8.781	1.857	6.512	12.707	19.989			1.007	0.158	0.85	1.049	1.101			9.788	1.77	3.923	11.561	15.357			3.666	30	3.24	11.606	4.044
12.639	26.714	6.648	4.413	3.02			1.446	1.259	1.277	1.366	1.702			9.203	27.973	4.278	5.779	4.722			7.416	22.295	7.52	11.361	4.469
3.768	9.027	6.083	2.805	28.899			1.385	1.672	1.753	3	1.101			5.153	4.223	6.497	4.511	30			7.609	11.247	5.181	10.632	30
13.739	20.93	0.366	11.93	1.401			1.385	1.158	2.106	1.61	0.248			6.361	9.807	2.472	9.329	1.649			2.581	14.09	6.619	30	5.001
3.255	19.136	12.074	6.292	18.096			0.888	1.417	1.093	1.366	0.542			4.143	7.745	12.837	6.073	12.503			9.433	10.271	4.278	18.678	3.957
10.695	15.863	0.975	12.024	3.266			1.508	0.914	5.948	1.562	1.101			12.203	5.15	6.923	7.28	4.367			7.124	5.039	11.72	30	6.042
4.305	1.016	9.527	8.751	10.036			1.385	1.571	1.277	1.755	0.066			5.69	2.587	10.804	6.361	8.222			6.397	20.49	6.238	16.691	30
12.186	12.219	6.17	21.745	3.722			1.324	0.841	2.168	1.28	1.902			12.024	6.646	4.692	16.818	5.624			5.418	6.762	8.644	30	8.225
4.099	10.957	13.951	9.764	9.249			1.812	1.682	1.521	1.903	0.371			4.021	9.757	12.776	9.138	8.831			6.638	6.225	21.891	6.056	30
7.392	4.964	2.578	2.819	2.182			1.446	1.621	1.813	2.089	2.185			8.838	6.585	3.607	3.23	4.367			10.552	26.347	4.852	8.985	10.957
3.828	3.83	26.947	9.462	26.152			2.156	1.743	0.729	1.232	0.859			5.984	5.573	23.156	7.099	24.745			4.405	6.824	4.408	19.106	3.189
0.832	12.358	0.538	5.718	5.022			2.7	1.025	1.692	1.414	1.223			3.532	12.928	2.23	3.61	6.245			5.271	6.042	29.805	30	4.318
4.868	4.257	15.227	13.759	28.716			0.105	1.194	1.277	1.755	1.284			4.973	5.451	4.998	9	30			3.284	7.542	3.119	12.8	29.54
0.954	3.762	4.319	13.377	1.145			2.763	2.155	1.156	1.232	0.919			3.717	5.634	5.119	7.28	2.064			5.163	8.999	6.292	7.094	7.701
0.428	12.801	3.365	3.118	5.377			2.397	1.437	1.692	1.804	0.785			2.825	11.501	5.057	2.089	4.906			8.727	9.824	8.596	13.045	21.207
3.222	7.267	2.158	11.725	14.933			1.508	5.757	0.912	1.658	1.346			4.73	8.525	3.07	8.854	5.562			8.37	5.264	8.038	17.776	3.957
1.57	1.333	14.656	15.728	1.706			11.241	1.988	0.976	1.562	4.845			12.811	2.33	6.938	9.561	6.551			5.006	6.824	4.097	7.155	4.762
0.231	4.058	17.68	7.304	14.853			10.874	2.098	0.756	1.189	0.542			11.105	5.093	5.444	5.763	13.296			7.48	30	10.401	20.011	30
1.878	5.191	9.566	11.19	3.986			0.947	1.561	1.184	1.067	0.859			2.825	4.134	7.987	7.215	4.845			5.699	4.703	4.511	27.276	30
2.211	5.198	7.536	10.448	12.027			2.458	2.039	0.976	1.557	1.284			4.669	6.944	3.397	5.472	7.091			6.933		7.28	7.325	3.811
9.903	1.576	17.757	27.902	19.485			1.812	3.239	0.756	0.659	0.066			11.715	3.815	4.364	16.691	17.111			7.529		7.609	5.328	3.762
5.074	5.138	2.268	5.522	18.081			1.631	1.926	1.509	1.803	1.284			5.033	4.317	3.777	7.325	15.709			3.186		4.511	7.719	2.565
4.317	6.422	22.281	14.401	1.362			0.716	0.841	0.696	0.715	2.185			5.033	5.034	16.256	5.535	3.547			7.666		7.987	30	30
1.915	1.028	4.123	20.661	1.024			1.446	2.155	1.962	1.926	1.649			3.361	3.183	2.365	13.874	2.673			5.358		5.972	13.054	6.216
5.523	10.278	5.913	12.225	7.829			0.655	0.96	1.62	1.312	0.979			3.532	6.207	5.645	5.595	4.428			4.662		4.511	30	5.03
0.541	8.262	14.028	21.452	19.104			2.64	1.682	0.446	1.557	0.785			2.885	4.978	6.818	10.571	10.234			5.699		6.238	28.891	2.468
10.478	7.147	15.443	3.016	1.462			2.337	1.316	1.962	0.897	0.309			8.532	8.463	7.28	3.486	1.162			9.383		5.774	12.477	30
4.501	2.68	24.295	4.001	16.733			1.385	2.039	1.184	1.861	1.223			5.219	2.565	7.609	4.398	17.956			7.666		14.824	19.598	30
2.744	8.889	4.644	9.818	24.847			3.24	1.025	1.412	1.007	0.484			5.984	8.001	3.397	3.666	25.331			9.138		5.042	30	5.603
7.36	2.15	13.444	12.543	28.161			1.197	1.375	0.814	1.067	0.795			6.239	3.525	10.052	10.143	27.492			26.235		7.776	4.17	23.589
4.651	11.316	12.401	8.105	3.717			1.385	0.363	2.525	1.128	0.847			4.378	5.327	9.389	3.91	4.564			10.565		6.947	12.866	16.176
3.938	4.325	2.895	25.013	0.902			1.752	11.562	1.142	0.949	3.614			5.69	14.475	4.037	17.057	4.516			5.163		4.263	30	30
11.469	7.746	15.997	13.879	4.68			1.446	1.375	0.814	1.618	1.285			7.641	7.11	5.972	10.324	3.372			6.272		6.119	6.927	3.14
1.136	4.168	20.866	0.671	2.134			2.104	1.025	0.814	2.274	1.285			3.24	5.193	7.107	2.945	3.419			10.468		7.919	7.621	30
1.981	5.132	1.731	3.855	29.205			1.197	1.075	2.365	1.557	0.795			3.178	6.207	2.631	5.412	30			9.383		6.361	5.426	20.118
2.367	2.738	9.688	5.041	12.592			2.064	2.28	0.756	0.949	1.475			4.431	3.343	3.937	3.788	4.318			4.81		30	30	5.358
7.315	4.696	24.48	12.573	1.561			1.664	0.306	0.814	1.067	1.677			8.505	0.61	7.219	5.166	3.238			4.955		8.9	5.571	30
4.501	13.447	14.354	26.872	2.754			1.36	0.732	0.865	1.312	4.276			3.114	9.634	5.157	8.374	5.201			4.955		4.456		30
2.833	6.495	24.807	19.05	24.999			1.42	1.561	0.446	0.837	0.795			4.253	8.056	7.547	18.143	12.733			2.064		5.339		3.18
11.647	9.933	13.033	19.461	28.634			1.223	0.67	1.142	1.373	1.041			12.87	7.513	3.18	5.229	29.675			9.638		27.721		3.516
3.569	11.802	16.672	15.335	4.855			0.74	1.256	2.203	1.434	0.894			4.309	9	9.78	15.643	5.749			15.237		30
8.796	2.647	27.761	26.885	27.65			1.542	1.918	0.865	0.837	0.984			10.338	3.917	5.444	10.058	27.26			8.381
7.788	5.294	4.146	11.706	8.62			1.48	1.673	1.241	1.373	1.434			5.398	6.967	5.387	5.106	10.054			4.081
0.244	6.027	27.429	10.447	28.332			2.431	1.09	0.505	1.007	0.599			2.675	1.442	14.955	7.508	25.726			3.66
4.341	9.237	5.772	17.665	1.431			2.064	1.263	1.599	1.007	1.627			3.712	7.21	3.79	5.654	2.759			8.149
3.806	5.694	17.367	24.187	21.093			1.284	1.442	0.793	1.739	1.14			5.09	5.759	7.583	9.58	20.699			11.392
13.099	16.617	5.362	23.331	2.035			1.773	0.967	0.216	1.434	1.531			11.587	2.942	3.435	12.556	3.566			8.149
2.011	10.537	3.273	16.946	27.486			2.007	0.905	0.948	0.301	1.14			4.018	8.967	3.921	7.325	28.626			3.546
7.239	12.455	17.539	4.818	26.645			1.168	1.382	0.999	1.128	0.847			6.359	9.173	11.107	5.946	27.492			5.43
5.112	3.476	4.575	6.994	24.287			2.064	1.735	1.141	0.949	0.654			7.176	5.211	3.69	3.486	5.843			3.722
1.102	3.961	1.902	25.539	2.083			2.186	1.321	3.093	0.949	1.531			3.288	3.43	4.995	16.446	3.614			7.917
2.169	13.071	16.042	5.753	2.955			2.482	1.09	1.039	0.715	1.229			4.651	6.493	7.144	5.289	4.184			4.137
4.472	3.45	21.151	9.283	29.153			0.215	1.382	1.193	1.618	0.847			3.426	4.832	5.826	6.605	30			2.881
3.688	5.3	28.759	22.872	27.985			0.759	1.502	1.241	0.837	0.944			3.666	6.005	30	11.3	26.237			4.198
3.048	5.149	19.406	2.654	0.699			0.802	1.382	0.999	1.926	1.475			3.85	5.092	7.776	4.274	2.174			9.467
4.449	7.23	12.465	28.989	5.405			1.752	1.977	0.851	0.484	0.894			6.201	5.625	3.334	27.385	2.953			10.26
2.827	22.497	6.646	6.76	2.122			1.127	1.027	1.29	0.423	0.761			3.954	7.92	4.507	4.398	2.322			4.236
8.042	5.28	28.246	16.471	24.066			1.065	1.442	1.754	0.897	0.858			7.801	6.722	30	13.228	11.981			7.369
1.621	6.691	24.449	6.368	28.959			1.47	1.673	1.29	0.828	1.041			3.091	4.588	25.739	3.793	30			6.469
12.423	0.244	27.826	10.907	13.837			1.178	4.344	0.899	1.255	1.226			4.302	4.588	7.964	6.724	5.256			16.87
10.155	2.048		3.127	13.646			0.921	1.382		1.731	0.858			8.406	3.43		3.93	3.466			11.701
3.652	20.627		28.371	3.379			1.47	1.442		0.917	4.945			5.122	8.613		24.684	5.177			6.761
2.946	13.007		8.672	3.768			1.127	1.382		1.354	2.177			3.091	7.089		6.488	2.763			3.554
2.486	1.121		29.083	27.565			0.802	3.856		0.917	0.761			3.288	4.977		30	22.444			11.434
4.178	22.827		12.475	29.288			2.045	2.161		17.525	0.712			2.336	9.662		30	30			2.407
5.86	18.986		22.962	2.062			1.22	1.321		1.158	18.48			7.08	4.648		7.621	20.542			3.432
7.625	13.395		17.147	2.134			1.018	1.211		0.635	2.763			6.252	4.588		5.866	4.897			6.59
6.695	6.883		25.234	19.829			0.759	1.977		0.878	0.81			5.076	4.53		17.477	3.419			6.703
5.494	24.034		1.721	23.342			1.514	0.602		1.596	0.946			5.856	13.917		3.317	22.444			3.554
4.513	6.664		23.065	17.222			1.794	1.442		0.917	0.712			4.845	4.104		5.621	11.033			4.614
4.356	1.913		22.722	1.584			1.602	1.09		0.488	13.165			5.958	3.003		10.772	14.749			2.833
3.819	20.576		4.158	29.239			2.482	1.442		2.023	0.761			4.845	9.528		4.266	30			4.884
4.021	10.535		13.52	1.475			0.862	0.844		1.354	1.139			4.883	3.064		4.266	2.614			4.553
5.99	4.662		24.89	2.961			2.581	0.905		1.108	24.739			6.924	4.53		12	27.112			3.982
5.099	5.41		9.91	21.072			0.921	0.844		1.731	0.566			3.91	4.282		6.196	18.885			5.977
3.865	2.189		3.156	4.215			1.018	1.977		0.917	1.041			4.883	3.799		2.17	5.256			5.711
0.415	1.895		3.088	29.336			7.569	3.856		1.596	0.664			7.984	4.104		1.929	30			8.459
1.326	8.872		20.922	29.531			1.421	2.345		0.917	0.469			2.747	4.588		5.954	30			5.911
7.549	5.507		14.745	2.823			0.797	1.263		1.645	1.417			4.125	4.222		5.67	2.81			5.118
4.317	5.282		7.738	1.38			0.894	0.784		1.158	1.76			5.211	5.819		4.854	3.14			8.272
5.414	4.195		29.221				1.675	1.849		0.779				7.089	5.264		30				8.578
1.953	13.462		12.77				1.819	1.02		1.686				3.772	5.315		5.711				5.069
5.79	4.77		11.043				0.991	1.556		4.221				2.26	5.375		5.866				7.565
3.47	17.925		6.571				1.235	0.776		1.596				4.705	9.579		4.987				6.346
4.083	2.315						0.943	2.886						4.81	5.201						4.492
6.877	5.843						0.456	2.029						7.333	5.677
1.471	1.809						1.178	11.078						2.649	12.887
10.86	1.097						1.136	1.849						6.873	2.946
0.742	1.024						3.432	17.824						4.174	18.848
1.127	2.758						2.205	1.323						3.332	4.081
4.699	7.634						0.991	0.958						5.358	7.055
15.094	3.221						0.7	2.154						8.784	5.375
4.381	3.107						1.136	2.398						4.907	5.505
4.316	0.738						1.421	2.029						3.87	2.767
8.339	6.344						1.627	1.263						9.966	7.607
3.272	7.134						1.235	1.971						4.507	5.264
3.141	3.95						1.178	1.971						4.319	5.921
3.463	21.923						1.627	1.91						2.991	17.701
2.744	2.282						1.381	1.263						4.125	3.545
5.821	2.063						0.797	1.91						5.3	3.973
2.487							1.332							3.819
6.024							1.529							3.723
2.278							2.015							2.601
1.332							26.139							27.471
10.437							0.553							8.93
16.704							0.722							13.552
8.629							0.492							7.735
14.771							1.392							5.673
1.846							1.27							3.116
6.952							0.783							7.735
7.425							0.492							7.917
3.963							1.859							4.137
4.169							20.699							24.868
2.999							0.967							3.966
7.473							1.859							9.332
5.854							1.515							7.369
6.195							1.627							5.235
0.28							8.991							9.271
7.886							0.604							2.71
2.135							1.27							2.466
8.389							0.722							2.527
7.029							1.686							4.853
5.754							1.27							4.332
8.686							1.859							2.344
1.794							1.27							3.064
8.081							0.844							5.296
6.205							0.553							6.758
7.755							0.432							3.418
9.904							1.029							3.966
1.995							1.088							1.627
1.682							1.978							3.355
6.256							0.456							2.309
0.829							1.052							1.881
6.916							1.71							8.626
3.719							1.774							5.493
5.184							1.774							2.247
2.165							1.532							3.456
2.843							0.322							2.748
2.59							1.881							4.057
3.956							1.357							5.313
1.083							3.093							3.943
3.649							2.127							3.638
2.355							1.881							4.236
6.866							1.235							4.176
6.671							1.532							6.884
10.05							0.808							10.491
1.074							6.833							7.907
1.089							2.004							3.093
1.989							1.71							3.699
1.437							1.774							3.211
1.562							1.382							2.944
0.866							5.237							6.103
5.469							1.796							5.529
3.183							2.407							5.59
1.561							26.835							28.396
3.596							1.616							2.775
6.15							0.877							1.097
4.244							2.041							6.285
2.459							1.211							2.639
2.528							1.917							4.153
4.406							1.097							4.614
3.294							0.991							2.225
2.244							1.858							2.164
2.976							0.518							3.494
0.536							0.398							0.934
0.346							23.464							23.81
8.088							1.44							3.432
1.681							1.505							3.186
4.086							1.272							5.358
3.976							1.382							5.358
5.073							0.699							5.772
1.608							2.041							3.186
3.17							1.505							4.675
6.002							1.796							7.798
0.731							4.153							4.884
6.448							0.934							7.076
6.561							0.76							6.651
