# Supplementary material for: Feedback inhibition by a descending GABAergic neuron regulates timing of escape behavior in Drosophila larvae
Source: eLife. 2024 Aug 28;13:RP93978. doi: 10.7554/eLife.93978 (PMC11357356; doi:10.7554/eLife.93978)
Supplement: Figure 7—figure supplement 1—source data 2. [file elife-93978-fig7-figsupp1-data2.zip › Figure 7_supplement 1_source data_2.csv]

Figure	Panels	Labels	n	mean		Post-hoc tests	Figure	Panels	Group 1	Group 2	p-value	bonferonni corrected p-value
7	A	control	271	4.98			7	A	control	GABA-B-R11	1.42E-06	5.68E-06
7	A	GABA-B-R11	194	7.91			7	A	control	GABA-B-R12	2.75E-09	1.10E-08
7	A	GABA-B-R12	154	9.85			7	A	control	GABA-B-R2	7.25E-25	2.90E-24
7	A	GABA-B-R2	178	11.58			7	A	control	GABA-A-R	4.52E-10	1.81E-09
7	A	GABA-A-R	174	13.67
7	B	control	271	2.15			7	B	control	GABA-B-R11	0.242	0.967
7	B	GABA-B-R11	194	2.15			7	B	control	GABA-B-R12	2.48E-05	9.93E-05
7	B	GABA-B-R12	154	1.65			7	B	control	GABA-B-R2	0.000151709	0.000606838
7	B	GABA-B-R2	178	1.47			7	B	control	GABA-A-R	4.50E-12	1.80E-11
7	B	GABA-A-R	174	1.75
7	C	control	271	5.77			7	C	control	GABA-B-R11	0.078	0.310
7	C	GABA-B-R11	194	6.22			7	C	control	GABA-B-R12	0.016	0.065
7	C	GABA-B-R12	154	7.15			7	C	control	GABA-B-R2	2.47E-07	9.88E-07
7	C	GABA-B-R2	178	7.40			7	C	control	GABA-A-R	4.09E-09	1.64E-08
7	C	GABA-A-R	174	13.24
7	D	control	179	8.39			7	D	control	GABA-B-R11	0.079	0.317
7	D	GABA-B-R11	113	9.76			7	D	control	GABA-B-R12	0.115	0.46
7	D	GABA-B-R12	135	8.12			7	D	control	GABA-B-R2	5.72E-07	2.29E-06
7	D	GABA-B-R2	131	12.47			7	D	control	GABA-A-R	0.07	0.28
7	D	GABA-A-R	134	14.43
