# Supplementary material for: Feedback inhibition by a descending GABAergic neuron regulates timing of escape behavior in Drosophila larvae
Source: eLife. 2024 Aug 28;13:RP93978. doi: 10.7554/eLife.93978 (PMC11357356; doi:10.7554/eLife.93978)
Supplement: Figure 8—source data 1. [file elife-93978-fig8-data1.zip › Figure 8_source data_1.csv]

Figure 8B				Figure 8C				Figure 8D				Figure 8F				Figure 8G				Figure 8H
control	SS04185			ctrl	SS04185			ctrl	SS04185			control	SS04185			ctrl	SS04185			ctrl	SS04185
24.552	0.367			25.465	1			27.423	19.754			1.683	0.983			3.344	1.946			8.173	3.507
2.358	2.39			8.226	5.68			11.872	7.132			0.476	1.116			2.063	2.531			3.307	3.621
6.817	2.244			9.694	9.281			18.186	11.505			0.402	0.605			3.197	1.946			6.758	3.292
1.38	1.601			5.797	7.002			14.117	22.187			1.633	0.22			3.552	2.171			4.516	4.026
0.801	0.233			13.816	3.646			18.685	10.282			2.807	0.367			2.771	2.567			4.185	6.768
0.6	0.266			9.727	2.123			30	9.436			1.452	0.971			5.758	1.487			9.808	3.507
8.314	1.056			10.438	3.837			15.317	10.483			0.713	0.391			3.697	2.67			7.99	2.499
2.533	0.588			16.617	10.544			17.718	10.582			4.659	1.781			3.625	1.914			6.991	5.779
1.033	4.463			5.569	4.091			12.706	12.026			0.25	1.036			3.795	3.171			7.064	2.999
0.369	2.912			9.66	8.891			10.673	10.449			2.268	0.22			4.929	3.403			9.193	4.548
1.135	0.233			9.361	6.124			10.537	6.902			2.379	0.404			2.309	2.354			6.819	4.026
1.199	0.234			4.168	2.19			13.816	12.359			0.416	0.318			2.442	1.877			7.77	2.817
4.221	0.844			13.882	5.157			15.352	13.883			2.366	0.573			3.661	6.097			10.991	4.439
5.559	0.462			6.102	3.413			11.204	10.115			3.439	1.988			2.173	2.464			20.026	7.658
0.767	1.204			28.757	9.34			26.298	27.21			2.659	0.33			2.344	4.482			9.295	8.72
0.366	1.679			15.917	10.085			28.09	12.682			2.169	0.572			2.661	3.092			8.38	5.988
4.063	1.828			12.406	6.66			13.183	30			1.243	1.537			1.807	2.062			13.063	5.219
12.47	0.363			10.06	10.631			13.052	17.918			0.355	1.136			1.429	2.694			9.881	3.677
0.934	0.478			12.983	2.371			13.684	10.174			0.391	1.421			4.321	3.024			11.552	2.804
0.4	5.768			28.156	6.972			30	14.631			1.306	1.508			2.174	3.281			4.919	3.281
1.035	1.122			9.96	3.987			10.298	11.786			1.086	0.574			5.285	6.281			5.957	6.019
1.237	1.523			1.409	4.843			30	17.887			1.745	0.808			4.126	2.66			21.027	4.56
1.633	0.613			16.384	5.205			29.957	16.087			0.221	0.23			3.649	2.128			7.015	4.482
8.949	0.424			9.155	2.759			16.951	11.953			0.439	1.663			2.284	2.501			5.353	7.499
3.847	0.988			13.282	7.984			24.798	8.429			0.973	2.246			3.649	2.876			6.132	4.073
7.646	3.846			6.482	10.268			14.079	13.597			0.884	4.804			2.358	5.475			4.808	4.999
7.047	4.158			15.783	5.097			16.417	11.625			0.779	0.71			4.284	4.78			1.844	6.391
8.359	2.823			14.452	2.225			21.986	10.729			0.697	0.617			2.468	3.361			5.804	7.207
2.151	0.511			20.987	1.665			17.454	10.662			1.342	1.501			6.901	3.762			7.954	3.536
1.039	0.233			13.87	4.697			18.264	13.92			0.682	1.841			5.467	3.288			6.65	3.86
1.443	1.124			14.263	3.697			8.895	14.92			0.415	0.224			7.162	2.641			4.199	6.391
1.823	8.349			7.138	8.587			30	6.543			0.542	3.452			4.015	2.021			7.503	6.244
16.105	0.945			13.687	11.526			14.263	30			0.287	1.755			2.614	2.568			10.601	8.83
2.9	2.945			9.228	1.863			7.404	13.26			0.223	2.852			2.973	2.714			8.101	4.507
0.956	3.645			6.038	6.677			12.285	13.703			2.806	1.83			3.612	2.084			4.766	6.179
4.189	0.245			8.895	1.798			17.009	5.764			1	1.11			13.326	1.957			8.978	6.81
5.383	7.004			16.131	7.053			14.808	10.489			1.048	0.49			3.652	1.889			4.956	3.509
8.715	0.843			10.107	5.33			30	9.467			1.143	1.22			3.945	5.988			5.285	12.729
3.179	2.023			4.058				7.544	14.05			0.221	1.293			4.435	3.52			14.626	3.324
0.772	1.999			4.308				11.912	13.017			1.505	0.414			4.398	2.307			11.331	3.217
1.099	4.579			2.146				12.456	9.401			3.989	0.507			3.03	1.914			15.039	4.803
0.333	1.974			6.576				10.789	11.526			2.647	0.585			4.701	1.914			6.018	30
8.783	1.844			3.218				8.444	3.43			2.012	0.219			3.03	1.805			8.396	4.105
0.995	7.844			1.496				13.334	5.698			2.17	4.538			2.557	1.622			5.982	4.656
0.705	1.711			4.83				15.946	8.587			1.439	2.106			2.118	3.19			5.36	3.001
1.161	0.262			2.175				13.684	11.667			1.343	0.709			5.178	2.641			5.909	4.89
0.564	4.387			10.139				9.522	8.888			1.573	0.292			3.726	2.53			9.86	3.305
0.934	0.356			1.119				14.146				0.262	0.261			3.835	2.203			7.348	4.183
0.928	0.544			2.641				8.939				0.502	0.254			3.652	3.446			5.216	7.099
12.636	3.602			4.509				9.1				0.341	0.292			0.336	4.373			6.909	7.016
6.73	0.201			1.896				10.389				0.794	0.23			3.359	5.105			8.246	4.26
0.755	0.321			3.53				10.2				2.244	2.841			3.872	2.02			4.884	6.526
5.228	1.005			4.953				9.943				1.062	1.414			4.515	1.605			6.057	5.256
1.029	2.889			7.188				16.301				2.768	1.451			2.849	10.397			9.896	3.451
1.67	0.423			1.218				8.784				1.95	0.829			2.957	2.496			5.909	3.147
14.837	3.2			5.93				11.099				2.916	0.914			2.811	3.337			5.252	4.001
4.003	1.713			1.496								0.718	2.476			5.722	25.543			7.128	2.987
2.339	0.805											0.678	2.06			2.008	22.736			12.616	3.122
0.3	0.573											1.466	2.768			4.398	2.129			7.935	3.343
11.127	1.033											5.533	3.464			3.835	2.02			4.286	5.689
3.669	0.679											0.662	0.793			2.591	2.641			5.031	5.617
0.366	6.743											3.878	0.341			4.635				7.128	3.959
0.222	0.59											0.946	0.22			3.061				6.501	3.592
0.201	2.601											1.294	0.891			13.567				6.4	4.703
8.881	0.729											5.501	2.043			4.085				6.4	2.714
1.867	0.999											2.866	1.183			3.573				5.872	5.472
2.146	0.769											0.316	1.157			2.559				9.059	4.813
0.332	1.267											0.219	0.24			12.799				6.178	6.384
11.637	0.467											1.025	0.563			4.268				5.538	2.604
1.266	1.639											0.659	0.574			2.707				27.375	3.702
0.201	3.59											0.306	1.414			2.34				8.152	11.459
3.476	0.301											1.749				2.269				5.707	3.19
3.425	5.557											1.951				2.23				8.537	4.373
26.843	3.551											12.087				2.486				8.756	26.472
1.556	1.008											2.122				2.799				11.085	24.826
7.613	0.632											2.525				2.598				6.914	5.726
0.267	0.932											3.282				2.634				6.402	4.337
3.734	0.381											3.393				4.231				30	10.069
3.969	3.053											1.61				2.415				10.28	3.117
0.237	0.702											0.233				4.268				8.098
1.155	2.895											1.28				2.011				8.683
0.329	0.369											3.462				2.598				8.317
39.271	3.367											0.806				3.682				7.463
15.471												1.61				4.891				4.011
5.558												1.552				2.448				10.28
0.853												0.515				3.829				7.317
3.625												1.598				2.739				5.742
8.075												3.721				3.682				6.585
4.945												2.306				2.084				9.451
2.835												1.752				3.135				6.477
3.918												0.915				3.427				8.165
2.09												0.225				4.524				3.866
12.103												3.946				5.365				6.842
9.064												2.082				3.135				10.426
0.367												2.56				3.463				6.512
1.954												2.985				2.988				7.463
5.503												0.367				2.707				10.426
5.193												1.087				4.963				9.268
3.601												0.44				3.05				5.068
0.856												1.609				2.689				6.695
0.968												0.862				3.525				9.268
6.089												1.767				3.891				11.085
2.069												1.252				3.05				7.243
2.381												0.367				4.476				7.805
14.074												0.249				1.988				6.183
13.573												3.539				3.159				6.658
20.008												1.142				1.988				7.699
4.38												2.232				2.428				11.488
2.124												0.781				2.941				10.989
13.413												0.438				3.488				8.113
1.514												0.988				7.49				7.197
3.513												3.502				4.367				7.929
1.823												0.441				3.636				6.391
1.089												0.512				4.22				5.545
1.263												1.244				2.941				6.391
0.302												2.074				3.159				3.891
6.137												1.329				2.757				3.05
1.467												0.331				2.319				4.44
1.045												1.165				2.794				4.33
1.7												0.807				2.097				7.013
13.675												1.977				4.66				10.88
3.389												3.245				3.05				6.94
0.202												0.841				1.585				5.026
8.791												2.075				2.319				5.623
8.227												0.963				2.281				11.025
0.212												0.914				3.269				3.05
0.411												0.58				2.025				5.476
0.233												1.134				2.134				5.99
5.781												11.599				1.951				7.636
0.702												0.219								6.1
2.613												1.94								3.453
2.191												5.708								11.356
8.049												1.353								10.063
1.789												0.658								9.186
15.674												1.209								5.026
2.056												0.707								13.33
1.323												0.915								5.148
9.483												0.551								8.526
3.159												0.518								7.71
2.423												0.219								6.538
0.862												1.133								5.148
0.688												1.301								4.948
8.099												0.368								7.264
0.29												0.331
1.322												3.21
2.738												0.331
2.581												0.512
0.265												3.099
0.867												0.733
3.09												0.925
0.862												2.062
4.358												0.292
0.489												2.365
0.522												3.574
5.263												0.624
2.723												0.477
0.744												0.767
0.81												0.479
1.813												1.32
1.267												0.768
0.344												1.167
0.543												2.404
2.556												0.619
1.222												0.586
1.978												2.405
2.558												2.002
0.378												1.039
0.322												0.22
1.096												3.43
1.257												1.589
1.684												1.39
2.536												1.417
7.832												0.55
0.812												0.318
6.036												1.538
1.011												0.257
1												0.476
0.577												1.537
0.821												0.585
0.894												0.92
0.677												2.526
2.168												0.697
1.002												2.892
0.678												1.867
2.543												0.331
1.39												3.804
1.7												0.586
5.051												1.976
3.512												0.883
1.846												1.805
0.377												0.73
6.492												1.612
0.911												1.795
0.221												2.451
0.777												1.335
0.334												1.093
4.686												6.197
0.823												0.255
1.778												3.438
1.156												1.531
0.491												2.439
1.044												3.587
0.3												1.539
0.312												2.927
1.844												1.721
2.045												0.658
												1.976
												1.836
												1.39
												1.32
												1.905
												0.841
												0.365
												3.367
												1.209
												1.648
												0.365
												0.48
												0.366
												0.806
												0.256
												0.438
												0.513
												0.884
												2.123
												1.353
												0.699
												0.841
												1.245
												0.402
												1.259
