# Supplementary material for: Feedback inhibition by a descending GABAergic neuron regulates timing of escape behavior in Drosophila larvae
Source: eLife. 2024 Aug 28;13:RP93978. doi: 10.7554/eLife.93978 (PMC11357356; doi:10.7554/eLife.93978)
Supplement: Figure 8—source data 2. [file elife-93978-fig8-data2.zip › Figure 8_source data_2.csv]

Figure	Panels	Labels	n	mean	p-value	n for individuals performing the tested behavior	Percentage of individuals performing the tested behavior
8	A	ctrl	81		2.53E-09	54	66.7
8	A	SS04185	119			32	26.9
8	B	control	206	3.7	0.00335
8	B	SS04185	83	1.89
8	C	ctrl	57	9.43	0.00466
8	C	SS04185	38	5.64
8	D	ctrl	56	15.88	0.00739
8	D	SS04185	47	12.7
8	E	ctrl	192		7.77E-16	128	66.7
8	E	SS04185	213			57	26.8
8	F	control	231	1.55	0.0321
8	F	SS04185	71	1.19
8	G	ctrl	129	3.57	0.0047
8	G	SS04185	61	3.7
8	H	ctrl	143	7.82	6.44E-12
8	H	SS04185	79	5.77
