# Supplementary material for: Feedback inhibition by a descending GABAergic neuron regulates timing of escape behavior in Drosophila larvae
Source: eLife. 2024 Aug 28;13:RP93978. doi: 10.7554/eLife.93978 (PMC11357356; doi:10.7554/eLife.93978)
Supplement: Figure 8—figure supplement 1—source data 1. [file elife-93978-fig8-figsupp1-data1.zip › Figure 8_supplement 1_source data_1.csv]

Figure 8-supplementary1C				Figure 8-supplementary1E				Figure 8-supplementary1G
Basin-2	Basin-4			ctrl	SS04185			ctrl	SS04185
3.196	2.088			0.913	0.633			1.661	0.963
0.363	0.843			1.409	5.414			1.661	1.415
1.354	0.78			1.38	8.693			1.564	1.341
10.748	0.563			1.576	2.539			0.745	1.804
9.296	0.88			1.346	3.413			1.319	1.596
1.985	0.206			0.778	1.889			1.099	1.096
1.944	0.623			2.079	2.633			1.429	0.889
0.43	0.524			0.512	10.181			1.246	1.596
2.207	0.262			1.38	3.613			1.429	2.598
0.622	1.026			0.945	3.123			1.49	1.415
1.042	2.89			0.578	5.002			1.954	2.024
1.159	0.402			3.234	1.766			1.136	1.305
0.367	1.059			1.246	1.311			1.916	4.56
2.367	2.01			0.874	2.289			1.734	1.328
8.476	0.559			27.087	0.991			1.46	3.061
4.708	2.272			1.08	3.081			1.319	1.584
1.527	1.433			1.279	4.637			1.392	1.254
4.605	1.721			1.179	2.787			0.887	2.464
4.67	1.95			1.346	2.109			1.515	1.361
1.642	2.476			1.313	3.37			0.669	1.035
1.159	2.391			2.347	2.982			1.296	1.477
4.599	0.562			1.08	1.954			1.479	1.95
16.609	1.123			0.913	3.492			1.479	1.511
3.041	0.493			1.08	1.954			0.711	1
2.392	1.415			1.179	7.305			1.405	1.035
0.256	1.671			0.979	3.525			1.296	5.251
0.77	0.708			9.694	2.496			1.368	1.328
1.783	2.098			0.378	1.496			1.002	1.606
1.873	0.758			0.979	0.896			1.368	0.91
1.599	3.318			0.457	3.43			1.589	1.458
0.367	2.6			12.44	2.058			1.661	1.531
2.191	3.879			1.001	3.03			1.149	1.531
0.44	3.233			0.012	10.518			1.955	1.348
0.808	0.755			1.001	1.231			1.224	1.421
0.365	1.646			0.257	3.624			1.661	1.67
7.858	0.366			0.846	1.096			1.239	1.45
2.219	0.244			0.457	4.158			1.53	1.67
1.911	1.233			0.624	1.963			1.42	1.45
1.075	0.576			3.37				1.153	1.414
6.255	1.82			1.218				1.005	1.598
1.024	1.379			1.284				1.42	1.622
6.391	0.417			1.313				1.239	1.653
0.226	0.855			2.474				1.42	1.551
7.475	0.429			1.152				1.005	1.33
4.524	1.893			2.852				1.603	0.349
1.714	0.823			0.918				1.457	1.227
5.415	2.96			2.307				1.42	1.079
2.882	0.573			0.307				2.083	1.374
1.609	1.478			1.63				2.737	0.97
1.354	2.469			2.341				0.111	1.605
2.792	0.325			1.218				1.277	1.641
3.828	1.261			1.83				1.312	1.227
0.48	1.719			1.441				1.53	1.264
2.431	0.391			0.696				2.409	10.177
0.651	2.462			0.884				1.348	1.605
1.121	0.762			4.886				1.044	1.294
10.125	5.757			1.184				4.47	24.386
10.208	1.652							1.641	22.496
3.197	0.341							0.859	1.566
7.488	1.203							1.603	1.446
0.912	0.366							1.603	1.227
1.478	0.219							1.133
4.478	3.207							0.987
0.768	1.499							12.402
5.79	0.287							0.84
0.33	0.245							1.498
1.281	1.756							1.425
1.231	0.444							1.2
3.928	0.621							3.61
30.919	13.646							1.498
0.219	1.147							1.425
1.123	0.89							1.718
9.506	0.304							2.011
3.04	0.622							1.353
1.522	1.33							1.498
4.282	0.317							2.23
16.133	1.16							2.303
4.052	1.085							1.021
11.872	1.592							2.084
0.806	3.367							1.169
4.88	1.841							1.278
31.391	1.025							0.536
23.476	0.22							1.317
0.746	0.256							1.317
23.172	1.476							1.969
1.353	0.389							3.061
0.66	0.575							1.572
19.161	0.855							1.278
10.891	1.801							1.465
3.026	1.576							0.73
8.281	0.611							1.425
0.464	1.441							1.094
0.219	0.42							3.975
6.535	2.062							1.718
2.181	3.43							2.913
3.636	0.219							2.67
0.227	3.83							1.169
0.962	0.317							4.706
4.169	0.484							1.513
3.353	0.622							1.769
0.422	0.573							0.999
2.016	1.237							0.999
1.637	3.014							1.183
0.299	0.451							0.672
0.229	0.812							1.402
27.87	0.288							1.183
2.267	1.025							1.105
1.127	1.239							0.816
3.953	2.658							1.146
4.648	0.854							1.037
1.073	0.524							1.293
2.105	3.123							0.78
2.275								2.097
13.181								1.293
2.583								1.22
2.685								1.183
8.941								0.921
9.574								0.999
9.917								0.889
0.988								1.256
21.867								1.293
2.647								1.402
0.988								1.105
1.802								1.513
5.959								2.025
0.233								1.146
4.261								0.672
1.117								0.889
1.925								1.549
1.853
0.268
1.983
0.366
0.538
1.224
3.704
0.31
1.962
0.9
0.45
19.674
2.372
15.892
2
0.586
2.211
11.464
0.466
2.63
2.773
2.713
10.897
19.953
11.598
7.806
0.287
13.181
2.111
0.442
0.624
0.744
0.585
3.002
7.809
11.063
0.321
4.755
5.096
1.053
13.282
1.318
4.343
4.774
9.501
2.146
1.911
1.662
8.721
2.696
2.061
1.451
6.341
29.052
8.621
0.476
0.903
0.22
9.064
2.111
0.478
0.288
1.651
1.547
0.255
3.223
0.224
11.085
1.17
5.903
7.524
1.892
2.085
7.305
13.061
4.225
26.012
5.916
3.567
0.24
0.477
0.341
0.291
3.046
4.513
4.843
0.55
14.597
1.939
15.637
5.938
2.81
3.718
1.352
0.586
1.694
7.195
0.572
10.19
0.257
1.243
3.851
0.227
0.952
5.828
3.66
2.546
3.319
3.534
0.954
1.86
0.926
0.788
1.368
0.34
0.227
1.18
2.389
1.754
0.686
1.487
0.357
3.72
1.986
0.44
0.431
0.94
4.769
0.369
4.999
2.658
3.085
0.774
0.353
1.397
1.48
0.636
3.454
8.704
3.144
0.596
0.672
0.585
2.336
2.489
0.792
1.183
28.914
30.358
9.881
10.979
7.098
1.654
3.271
9.05
3.529
1.401
0.439
0.219
2.255
18.888
10.571
3.685
0.793
29.564
22.255
1.864
23.92
5.179
5.184
2.731
1.6
1.684
1.061
2.487
11.769
3.574
0.876
0.585
4.683
2.024
6.201
7.536
3.208
9.43
2.342
3.828
20.935
1.672
12.136
7.843
0.296
3.477
5.438
0.924
0.214
31.053
18.788
4.452
2.33
33.78
20.172
7.828
6.096
2.096
4.361
5.61
1.415
3.307
2.957
1.907
2.817
1.864
0.229
1.009
0.301
1.302
0.66
2.803
14.294
12.185
4.159
0.907
1.833
0.811
1.13
10.021
0.402
1.138
2.88
1.048
0.863
6.077
0.903
0.464
0.28
3.536
8.675
6.062
2.29
10.533
2.753
0.242
1.423
1.975
5.976
0.608
9.403
1.693
2.499
14.304
2.686
4.943
1.538
1.268
3.831
1.643
2.688
24.786
0.292
1.426
2.243
3.781
0.879
6.829
0.527
13.508
10.318
21.312
2.06
1.593
4.621
1.159
2.17
3.239
25.648
3.098
3.306
0.684
2.993
1.579
10.896
4.949
2.096
4.126
8.843
1.175
5.051
0.446
1.621
0.924
2.436
4.257
6.123
0.802
6.7
0.646
0.512
0.818
1.351
4.541
3.241
0.261
1.431
4.419
1.823
0.312
0.819
0.293
9.965
1.224
0.842
2.209
1.513
3.633
0.583
0.914
3.58
0.53
0.551
2.476
1.036
1.548
2.842
4.962
2.683
1.352
5.535
0.549
5.564
1.147
1.038
19.112
11.439
6.108
6.035
1.648
24.04
4.133
5.223
0.744
1.583
3.666
0.409
0.939
1.657
0.267
0.702
11.305
4.158
18.217
1.109
2.854
8.841
9.135
0.769
9.832
1.575
1.101
1.659
11.052
1.222
1.207
0.969
0.658
15.343
2.417
4.587
2.497
0.455
0.693
11.856
0.891
0.711
1.61
0.809
5.245
7.317
6.345
1.5
2.561
0.256
6.988
3.072
4.611
1.141
0.291
5.805
0.351
1.646
0.428
6.779
1.06
0.597
2.938
1.393
0.256
0.257
0.659
5.258
3.475
2.645
9.099
1.279
1.073
0.854
9.733
4.829
1.56
0.719
3.744
0.646
1.804
5.684
0.855
1.231
1.806
0.676
2.999
3.485
5.404
2.695
1.707
0.988
18.842
0.512
0.384
1.043
2.89
0.217
5.353
6.539
7.238
4.695
1.524
3.908
3.549
0.998
12.824
4.7
0.635
6.329
0.975
1.17
1.745
5.414
3.061
1.671
0.891
0.413
1.049
1.072
1.254
1.938
0.731
1.927
3.048
3.286
2.233
2.67
1.905
0.269
8.696
0.647
5.087
0.28
1.97
0.597
2.939
1.297
2.963
1.842
1.348
1.243
1.389
1.659
3.721
0.245
1.757
0.355
10.316
1.219
1.6
6.453
7.038
6.207
3.281
0.439
1.197
1.075
1.392
1.561
4.281
0.745
15.941
6.268
3.502
0.318
2.829
0.781
1.45
0.94
0.713
0.525
6.245
8.72
0.221
1.488
1.792
0.391
0.246
18.165
2.873
3.072
6.701
6.208
2.061
5.098
7.671
0.829
10.869
2.11
2.554
2.035
0.821
6.037
0.325
4.476
1.327
1.195
1.183
0.598
0.366
0.201
1.38
0.999
0.465
0.488
1.274
0.767
0.55
3.196
0.768
3.49
2.573
0.918
0.818
0.768
0.22
1.269
3.968
1.719
1.257
13.318
