# Supplementary material for: Feedback inhibition by a descending GABAergic neuron regulates timing of escape behavior in Drosophila larvae
Source: eLife. 2024 Aug 28;13:RP93978. doi: 10.7554/eLife.93978 (PMC11357356; doi:10.7554/eLife.93978)
Supplement: Figure 8—figure supplement 1—source data 2. [file elife-93978-fig8-figsupp1-data2.zip › Figure 8_supplement 1_source data_2.csv]

Figure	Panels	Labels	n	mean	p-value
8	C	Basin-2	683	4.11	4.41E-11
8	C	Basin-4	112	1.41
8	E	ctrl	57	2.12	5.54E-07
8	E	SS04185	38	3.33
8	G	ctrl	129	1.56	5.78E-02
8	G	SS04185	61	2.43
